# Supplementary material for: Ethyl 4-oxo-8-trifluoro­methyl-1,4-dihydro­quinoline-3-carboxyl­ate
Source: Acta Crystallogr Sect E Struct Rep Online. 2012 Nov 10;68(Pt 12):o3304–5. doi: 10.1107/S1600536812045321 (PMC3588845; doi:10.1107/S1600536812045321)
Supplement: Supplementary file 1 [file e-68-o3304-sup1.cif]

##############################################################################
#                                                                            #
# This CIF contains the data in a paper accepted for publication in          #
# Acta Crystallographica Section E. It conforms to the requirements of       #
# Notes for Authors for Acta Crystallographica Section E, and has been       #
# peer reviewed under the auspices of the IUCr Commission on Journals.       #
#                                                                            #
# Full details of the Crystallographic Information File format               #
# are given in the paper "The Crystallographic Information File (CIF):       #
# a New Standard Archive File for Crystallography" by S. R. Hall, F. H.      #
# Allen and I. D. Brown [Acta Cryst. (1991), A47, 655-685].                  #
#                                                                            #
# The current version of the core CIF dictionary is obtainable from          #
# ftp://ftp.iucr.org/pub/cif_core.dic.                                       #
#                                                                            #
# Software is freely available for graphical display of the structure(s)     #
# in this CIF. For information consult the CIF software page                 #
# http://www.iucr.org/resources/cif/software.                                #
#                                                                            #
# This file may be used for bona fide research purposes within the           #
# scientific community so long as proper attribution is given to the journal # 
# article from which it was obtained.                                        #
#                                                                            #
##############################################################################
data_I
_audit_creation_method     SHELXL-97
_chemical_name_systematic
;
Ethyl 4-oxo-8-trifluoromethyl-1,4-dihydroquinoline-3-carboxylate
;
_chemical_name_common
;
;
_chemical_formula_moiety     'C13 H10 F3 N O3'
_chemical_formula_sum     'C13 H10 F3 N O3'
_chemical_formula_iupac     'C13 H10 F3 N O3'
_chemical_formula_weight     285.22
_chemical_melting_point_gt     570
_chemical_melting_point_lt     568
_symmetry_cell_setting     triclinic
_symmetry_space_group_name_H-M     'P -1'
_symmetry_space_group_name_Hall     '-P 1'
loop_
    _symmetry_equiv_pos_as_xyz
    'x, y, z'
    '-x, -y, -z'
_cell_length_a     9.8248(3)
_cell_length_b     11.0222(3)
_cell_length_c     12.3450(4)
_cell_angle_alpha     72.9340(10)
_cell_angle_beta     74.1670(10)
_cell_angle_gamma     74.0590(10)
_cell_volume     1201.67(6)
_cell_formula_units_Z     4
_cell_measurement_reflns_used     9882
_cell_measurement_theta_min     2.52
_cell_measurement_theta_max     28.30
_cell_measurement_temperature     200(2)
_exptl_crystal_description     'platelet'
_exptl_crystal_colour     'colourless'
_exptl_crystal_size_max     0.53
_exptl_crystal_size_mid     0.38
_exptl_crystal_size_min     0.32
_exptl_crystal_density_diffrn     1.577
_exptl_crystal_density_meas     ?
_exptl_crystal_density_method     'not measured'
_exptl_crystal_F_000     584
_exptl_absorpt_coefficient_mu     0.142
_exptl_absorpt_correction_type     multi-scan
_exptl_absorpt_process_details     '(SADABS; Bruker, 2008)'
_exptl_absorpt_correction_T_min     0.9284
_exptl_absorpt_correction_T_max     0.9556
_exptl_special_details     ?
_diffrn_ambient_temperature     200(2)
_diffrn_radiation_type     MoK\a
_diffrn_radiation_wavelength     0.71073
_diffrn_radiation_source     'fine-focus sealed tube'
_diffrn_radiation_monochromator     graphite
_diffrn_measurement_device_type     'Bruker APEXII CCD'
_diffrn_measurement_device     ?
_diffrn_measurement_method     '\f and \w scans'
_diffrn_reflns_number     21419
_diffrn_reflns_av_R_equivalents     0.0164
_diffrn_reflns_av_sigmaI/netI     0.0138
_diffrn_reflns_theta_min     1.76
_diffrn_reflns_theta_max     28.34
_diffrn_reflns_theta_full     28.34
_diffrn_measured_fraction_theta_max     0.994
_diffrn_measured_fraction_theta_full     0.994
_diffrn_reflns_limit_h_min     -13
_diffrn_reflns_limit_h_max     13
_diffrn_reflns_limit_k_min     -14
_diffrn_reflns_limit_k_max     14
_diffrn_reflns_limit_l_min     -16
_diffrn_reflns_limit_l_max     16
_refine_special_details
;
;
_reflns_number_total     5963
_reflns_number_gt     5051
_reflns_threshold_expression     I>2sigma(I)
_refine_ls_structure_factor_coef     Fsqd
_refine_ls_matrix_type     full
_refine_ls_R_factor_all     0.0472
_refine_ls_R_factor_gt     0.0396
_refine_ls_wR_factor_gt     0.1075
_refine_ls_wR_factor_ref     0.1160
_refine_ls_goodness_of_fit_ref     1.040
_refine_ls_restrained_S_all     1.040
_refine_ls_number_reflns     5963
_refine_ls_number_parameters     371
_refine_ls_number_restraints     0
_refine_ls_hydrogen_treatment     mixed
_refine_ls_weighting_scheme     calc
_refine_ls_weighting_details
         'calc w=1/[\s^2^(Fo^2^)+(0.0593P)^2^+0.3846P] where P=(Fo^2^+2Fc^2^)/3'
_atom_sites_solution_hydrogens     geom
_atom_sites_solution_primary     direct
_atom_sites_solution_secondary     difmap
_refine_ls_shift/su_max     0.000
_refine_ls_shift/su_mean     0.000
_refine_diff_density_max     0.389
_refine_diff_density_min     -0.227
_refine_ls_extinction_method     none
_refine_ls_extinction_coef     ?
_refine_ls_abs_structure_Flack     ?
loop_
    _atom_type_symbol
    _atom_type_description
    _atom_type_scat_dispersion_real
    _atom_type_scat_dispersion_imag
    _atom_type_scat_source
    'C' 'C' 0.0033 0.0016
                         'International Tables Vol C Tables 4.2.6.8 and 6.1.1.4'
    'H' 'H' 0.0000 0.0000
                         'International Tables Vol C Tables 4.2.6.8 and 6.1.1.4'
    'F' 'F' 0.0171 0.0103
                         'International Tables Vol C Tables 4.2.6.8 and 6.1.1.4'
    'N' 'N' 0.0061 0.0033
                         'International Tables Vol C Tables 4.2.6.8 and 6.1.1.4'
    'O' 'O' 0.0106 0.0060
                         'International Tables Vol C Tables 4.2.6.8 and 6.1.1.4'
_computing_data_collection     'APEX2 (Bruker, 2010)'
_computing_cell_refinement     'SAINT (Bruker, 2010)'
_computing_data_reduction     'SAINT (Bruker, 2010)'
_computing_structure_solution     'SHELXS97 (Sheldrick, 2008)'
_computing_structure_refinement     'SHELXL97 (Sheldrick, 2008)'
_computing_molecular_graphics
             'ORTEP-3 (Farrugia, 2012) and Mercury (Macrae <i>et al.</i>, 2008)'
_computing_publication_material
                            'SHELXL97 (Sheldrick, 2008) and PLATON (Spek, 2009)'
loop_
    _atom_site_type_symbol
    _atom_site_label
    _atom_site_fract_x
    _atom_site_fract_y
    _atom_site_fract_z
    _atom_site_U_iso_or_equiv
    _atom_site_adp_type
    _atom_site_calc_flag
    _atom_site_refinement_flags
    _atom_site_occupancy
    _atom_site_symmetry_multiplicity
    _atom_site_disorder_assembly
    _atom_site_disorder_group
    F F11 0.33975(9) 0.25175(8) 0.03791(8) 0.0439(2) Uani d . 1 1 . .
    F F12 0.44442(10) 0.35929(10) 0.09612(10) 0.0568(3) Uani d . 1 1 . .
    F F13 0.47655(10) 0.37218(10) -0.08575(9) 0.0631(3) Uani d . 1 1 . .
    F F21 0.16132(9) 0.25934(8) 0.55061(8) 0.0470(2) Uani d . 1 1 . .
    F F22 0.05981(10) 0.16771(11) 0.71858(8) 0.0581(3) Uani d . 1 1 . .
    F F23 0.01521(11) 0.13966(11) 0.56807(11) 0.0657(3) Uani d . 1 1 . .
    O O11 -0.20937(11) 0.70312(9) 0.17938(8) 0.0405(2) Uani d . 1 1 . .
    O O12 -0.33287(11) 0.58234(11) 0.40381(10) 0.0474(3) Uani d . 1 1 . .
    O O13 -0.19356(10) 0.39636(9) 0.48120(8) 0.0360(2) Uani d . 1 1 . .
    O O21 0.71392(13) -0.18698(10) 0.68194(9) 0.0488(3) Uani d . 1 1 . .
    O O22 0.83982(11) -0.07326(11) 0.79574(11) 0.0533(3) Uani d . 1 1 . .
    O O23 0.69974(11) 0.11050(11) 0.84210(9) 0.0445(2) Uani d . 1 1 . .
    N N1 0.12165(11) 0.38724(9) 0.19918(9) 0.0270(2) Uani d . 1 1 . .
    H H1 0.190(2) 0.3151(18) 0.2098(16) 0.046(5) Uiso d . 1 1 . .
    N N2 0.38130(11) 0.12577(10) 0.69417(9) 0.0276(2) Uani d . 1 1 . .
    H H2 0.3130(19) 0.1915(17) 0.7026(15) 0.039(4) Uiso d . 1 1 . .
    C C101 0.13071(12) 0.48491(11) 0.09948(10) 0.0248(2) Uani d . 1 1 . .
    C C102 0.25053(13) 0.47904(12) 0.00530(11) 0.0291(2) Uani d . 1 1 . .
    C C103 0.25240(14) 0.57880(13) -0.09286(11) 0.0341(3) Uani d . 1 1 . .
    H H103 0.3331 0.5743 -0.1560 0.041 Uiso calc R 1 1 . .
    C C104 0.13755(15) 0.68645(13) -0.10101(11) 0.0345(3) Uani d . 1 1 . .
    H H104 0.1399 0.7543 -0.1695 0.041 Uiso calc R 1 1 . .
    C C105 0.02133(14) 0.69401(11) -0.00978(11) 0.0307(2) Uani d . 1 1 . .
    H H105 -0.0566 0.7675 -0.0154 0.037 Uiso calc R 1 1 . .
    C C106 0.01622(12) 0.59419(11) 0.09183(10) 0.0251(2) Uani d . 1 1 . .
    C C107 0.37692(14) 0.36615(14) 0.01239(12) 0.0372(3) Uani d . 1 1 . .
    C C108 -0.11013(12) 0.60598(11) 0.18858(10) 0.0269(2) Uani d . 1 1 . .
    C C109 -0.10586(12) 0.49925(11) 0.28998(10) 0.0255(2) Uani d . 1 1 . .
    C C110 0.00998(12) 0.39563(11) 0.28906(10) 0.0261(2) Uani d . 1 1 . .
    H H110 0.0107 0.3260 0.3562 0.031 Uiso calc R 1 1 . .
    C C111 -0.22344(12) 0.50028(11) 0.39440(10) 0.0281(2) Uani d . 1 1 . .
    C C112 -0.29520(15) 0.38902(15) 0.59208(11) 0.0383(3) Uani d . 1 1 . .
    H H11A -0.2959 0.2970 0.6318 0.046 Uiso calc R 1 1 . .
    H H11B -0.3939 0.4329 0.5794 0.046 Uiso calc R 1 1 . .
    C C113 -0.25346(18) 0.45247(16) 0.66662(13) 0.0459(3) Uani d . 1 1 . .
    H H11C -0.1546 0.4106 0.6770 0.069 Uiso calc R 1 1 . .
    H H11D -0.3202 0.4435 0.7423 0.069 Uiso calc R 1 1 . .
    H H11E -0.2583 0.5448 0.6292 0.069 Uiso calc R 1 1 . .
    C C201 0.36760(13) 0.02791(11) 0.65228(10) 0.0278(2) Uani d . 1 1 . .
    C C202 0.24340(14) 0.03303(13) 0.61281(11) 0.0333(3) Uani d . 1 1 . .
    C C203 0.23449(18) -0.07003(15) 0.57567(13) 0.0445(3) Uani d . 1 1 . .
    H H203 0.1504 -0.0669 0.5502 0.053 Uiso calc R 1 1 . .
    C C204 0.3472(2) -0.17898(15) 0.57496(14) 0.0498(4) Uani d . 1 1 . .
    H H204 0.3396 -0.2497 0.5494 0.060 Uiso calc R 1 1 . .
    C C205 0.46903(18) -0.18417(13) 0.61103(12) 0.0423(3) Uani d . 1 1 . .
    H H205 0.5461 -0.2582 0.6093 0.051 Uiso calc R 1 1 . .
    C C206 0.48144(14) -0.08153(11) 0.65054(10) 0.0309(3) Uani d . 1 1 . .
    C C207 0.12056(14) 0.14904(15) 0.61157(12) 0.0390(3) Uani d . 1 1 . .
    C C208 0.61343(14) -0.09151(12) 0.69029(10) 0.0322(3) Uani d . 1 1 . .
    C C209 0.61215(13) 0.01330(12) 0.73845(10) 0.0295(2) Uani d . 1 1 . .
    C C210 0.49545(13) 0.11609(11) 0.73754(10) 0.0277(2) Uani d . 1 1 . .
    H H210 0.4959 0.1844 0.7697 0.033 Uiso calc R 1 1 . .
    C C211 0.73085(13) 0.00904(13) 0.79296(11) 0.0341(3) Uani d . 1 1 . .
    C C212 0.79490(17) 0.11036(17) 0.91340(13) 0.0465(4) Uani d . 1 1 . .
    H H21A 0.8003 0.2007 0.9067 0.056 Uiso calc R 1 1 . .
    H H21B 0.8936 0.0623 0.8857 0.056 Uiso calc R 1 1 . .
    C C213 0.74080(19) 0.04817(17) 1.03738(13) 0.0484(4) Uani d . 1 1 . .
    H H21C 0.6426 0.0950 1.0643 0.073 Uiso calc R 1 1 . .
    H H21D 0.8048 0.0511 1.0846 0.073 Uiso calc R 1 1 . .
    H H21E 0.7395 -0.0424 1.0444 0.073 Uiso calc R 1 1 . .
loop_
    _atom_site_aniso_label
    _atom_site_aniso_U_11
    _atom_site_aniso_U_22
    _atom_site_aniso_U_33
    _atom_site_aniso_U_12
    _atom_site_aniso_U_13
    _atom_site_aniso_U_23
    F11 0.0417(4) 0.0334(4) 0.0518(5) -0.0007(3) -0.0053(4) -0.0137(4)
    F12 0.0366(4) 0.0627(6) 0.0764(7) 0.0050(4) -0.0282(5) -0.0237(5)
    F13 0.0424(5) 0.0589(6) 0.0598(6) 0.0010(4) 0.0196(4) -0.0110(5)
    F21 0.0428(5) 0.0386(4) 0.0502(5) -0.0027(3) -0.0098(4) -0.0021(4)
    F22 0.0385(5) 0.0789(7) 0.0411(5) 0.0022(4) 0.0011(4) -0.0130(5)
    F23 0.0512(6) 0.0676(7) 0.0894(8) -0.0103(5) -0.0422(6) -0.0120(6)
    O11 0.0428(5) 0.0338(5) 0.0311(5) 0.0145(4) -0.0083(4) -0.0078(4)
    O12 0.0306(5) 0.0467(6) 0.0462(6) 0.0050(4) 0.0015(4) -0.0042(5)
    O13 0.0353(5) 0.0409(5) 0.0252(4) -0.0031(4) -0.0036(3) -0.0049(4)
    O21 0.0574(6) 0.0394(5) 0.0384(5) 0.0243(5) -0.0201(5) -0.0154(4)
    O22 0.0336(5) 0.0522(6) 0.0669(8) 0.0066(5) -0.0198(5) -0.0091(5)
    O23 0.0421(5) 0.0527(6) 0.0424(6) -0.0029(4) -0.0195(4) -0.0136(5)
    N1 0.0258(5) 0.0247(5) 0.0271(5) 0.0029(4) -0.0081(4) -0.0061(4)
    N2 0.0264(5) 0.0251(5) 0.0278(5) 0.0028(4) -0.0066(4) -0.0078(4)
    C101 0.0260(5) 0.0251(5) 0.0254(5) -0.0036(4) -0.0083(4) -0.0082(4)
    C102 0.0270(5) 0.0310(6) 0.0305(6) -0.0051(4) -0.0058(4) -0.0101(5)
    C103 0.0346(6) 0.0402(7) 0.0286(6) -0.0128(5) -0.0019(5) -0.0094(5)
    C104 0.0448(7) 0.0322(6) 0.0274(6) -0.0126(5) -0.0099(5) -0.0020(5)
    C105 0.0381(6) 0.0250(5) 0.0299(6) -0.0034(4) -0.0130(5) -0.0055(4)
    C106 0.0283(5) 0.0241(5) 0.0243(5) -0.0021(4) -0.0094(4) -0.0076(4)
    C107 0.0269(6) 0.0407(7) 0.0392(7) -0.0036(5) -0.0005(5) -0.0118(6)
    C108 0.0285(5) 0.0263(5) 0.0258(5) 0.0023(4) -0.0099(4) -0.0094(4)
    C109 0.0253(5) 0.0264(5) 0.0251(5) -0.0016(4) -0.0079(4) -0.0079(4)
    C110 0.0274(5) 0.0252(5) 0.0248(5) -0.0017(4) -0.0090(4) -0.0050(4)
    C111 0.0260(5) 0.0299(5) 0.0291(6) -0.0049(4) -0.0063(4) -0.0086(4)
    C112 0.0366(7) 0.0491(8) 0.0279(6) -0.0163(6) -0.0004(5) -0.0061(5)
    C113 0.0509(8) 0.0551(9) 0.0326(7) -0.0138(7) -0.0049(6) -0.0128(6)
    C201 0.0341(6) 0.0260(5) 0.0197(5) -0.0044(4) -0.0050(4) -0.0026(4)
    C202 0.0383(6) 0.0350(6) 0.0250(6) -0.0102(5) -0.0082(5) -0.0010(5)
    C203 0.0595(9) 0.0459(8) 0.0352(7) -0.0221(7) -0.0159(6) -0.0045(6)
    C204 0.0807(12) 0.0363(7) 0.0400(8) -0.0201(7) -0.0168(8) -0.0093(6)
    C205 0.0650(9) 0.0265(6) 0.0319(6) -0.0031(6) -0.0107(6) -0.0074(5)
    C206 0.0424(7) 0.0249(5) 0.0202(5) -0.0009(5) -0.0062(5) -0.0038(4)
    C207 0.0313(6) 0.0496(8) 0.0348(7) -0.0095(6) -0.0103(5) -0.0042(6)
    C208 0.0381(6) 0.0282(6) 0.0200(5) 0.0072(5) -0.0064(4) -0.0032(4)
    C209 0.0283(5) 0.0296(6) 0.0233(5) 0.0018(4) -0.0053(4) -0.0029(4)
    C210 0.0279(5) 0.0269(5) 0.0247(5) -0.0012(4) -0.0046(4) -0.0057(4)
    C211 0.0295(6) 0.0372(6) 0.0282(6) -0.0037(5) -0.0066(5) 0.0010(5)
    C212 0.0445(8) 0.0630(9) 0.0355(7) -0.0223(7) -0.0154(6) -0.0003(6)
    C213 0.0564(9) 0.0523(9) 0.0335(7) -0.0136(7) -0.0072(6) -0.0055(6)
_geom_special_details
;
;
loop_
    _geom_bond_atom_site_label_1
    _geom_bond_atom_site_label_2
    _geom_bond_site_symmetry_2
    _geom_bond_distance
    _geom_bond_publ_flag
    F11 C107 . 1.3341(16) ?
    F12 C107 . 1.3470(17) ?
    F13 C107 . 1.3310(16) ?
    F21 C207 . 1.3307(17) ?
    F22 C207 . 1.3437(17) ?
    F23 C207 . 1.3285(16) ?
    O11 C108 . 1.2351(14) ?
    O12 C111 . 1.2029(15) ?
    O13 C111 . 1.3464(15) ?
    O13 C112 . 1.4529(15) ?
    O21 C208 . 1.2370(15) ?
    O22 C211 . 1.1994(16) ?
    O23 C211 . 1.3495(18) ?
    O23 C212 . 1.4479(17) ?
    N1 C110 . 1.3355(15) ?
    N1 C101 . 1.3773(15) ?
    N1 H1 . 0.892(19) ?
    N2 C210 . 1.3358(15) ?
    N2 C201 . 1.3763(15) ?
    N2 H2 . 0.851(18) ?
    C101 C106 . 1.4043(15) ?
    C101 C102 . 1.4132(16) ?
    C102 C103 . 1.3765(18) ?
    C102 C107 . 1.4981(17) ?
    C103 C104 . 1.3956(19) ?
    C103 H103 . 0.9500 ?
    C104 C105 . 1.3712(18) ?
    C104 H104 . 0.9500 ?
    C105 C106 . 1.4044(16) ?
    C105 H105 . 0.9500 ?
    C106 C108 . 1.4757(16) ?
    C108 C109 . 1.4457(16) ?
    C109 C110 . 1.3735(15) ?
    C109 C111 . 1.4782(16) ?
    C110 H110 . 0.9500 ?
    C112 C113 . 1.498(2) ?
    C112 H11A . 0.9900 ?
    C112 H11B . 0.9900 ?
    C113 H11C . 0.9800 ?
    C113 H11D . 0.9800 ?
    C113 H11E . 0.9800 ?
    C201 C206 . 1.4027(16) ?
    C201 C202 . 1.4141(17) ?
    C202 C203 . 1.375(2) ?
    C202 C207 . 1.4976(19) ?
    C203 C204 . 1.393(2) ?
    C203 H203 . 0.9500 ?
    C204 C205 . 1.368(2) ?
    C204 H204 . 0.9500 ?
    C205 C206 . 1.4017(18) ?
    C205 H205 . 0.9500 ?
    C206 C208 . 1.4737(18) ?
    C208 C209 . 1.4420(18) ?
    C209 C210 . 1.3727(15) ?
    C209 C211 . 1.4815(17) ?
    C210 H210 . 0.9500 ?
    C212 C213 . 1.495(2) ?
    C212 H21A . 0.9900 ?
    C212 H21B . 0.9900 ?
    C213 H21C . 0.9800 ?
    C213 H21D . 0.9800 ?
    C213 H21E . 0.9800 ?
loop_
    _geom_angle_atom_site_label_1
    _geom_angle_atom_site_label_2
    _geom_angle_atom_site_label_3
    _geom_angle_site_symmetry_1
    _geom_angle_site_symmetry_3
    _geom_angle
    _geom_angle_publ_flag
    C111 O13 C112 . . 117.59(10) ?
    C211 O23 C212 . . 117.55(12) ?
    C110 N1 C101 . . 121.95(10) ?
    C110 N1 H1 . . 114.9(12) ?
    C101 N1 H1 . . 123.2(12) ?
    C210 N2 C201 . . 121.93(10) ?
    C210 N2 H2 . . 115.4(11) ?
    C201 N2 H2 . . 122.2(11) ?
    N1 C101 C106 . . 118.41(10) ?
    N1 C101 C102 . . 122.48(10) ?
    C106 C101 C102 . . 119.12(10) ?
    C103 C102 C101 . . 119.82(11) ?
    C103 C102 C107 . . 119.71(11) ?
    C101 C102 C107 . . 120.46(11) ?
    C102 C103 C104 . . 121.00(12) ?
    C102 C103 H103 . . 119.5 ?
    C104 C103 H103 . . 119.5 ?
    C105 C104 C103 . . 119.78(11) ?
    C105 C104 H104 . . 120.1 ?
    C103 C104 H104 . . 120.1 ?
    C104 C105 C106 . . 120.70(11) ?
    C104 C105 H105 . . 119.7 ?
    C106 C105 H105 . . 119.7 ?
    C101 C106 C105 . . 119.58(11) ?
    C101 C106 C108 . . 121.19(10) ?
    C105 C106 C108 . . 119.22(10) ?
    F13 C107 F11 . . 106.66(11) ?
    F13 C107 F12 . . 106.61(11) ?
    F11 C107 F12 . . 105.45(12) ?
    F13 C107 C102 . . 112.78(12) ?
    F11 C107 C102 . . 113.23(10) ?
    F12 C107 C102 . . 111.58(11) ?
    O11 C108 C109 . . 124.72(11) ?
    O11 C108 C106 . . 119.80(11) ?
    C109 C108 C106 . . 115.48(10) ?
    C110 C109 C108 . . 119.21(10) ?
    C110 C109 C111 . . 119.66(10) ?
    C108 C109 C111 . . 121.13(10) ?
    N1 C110 C109 . . 123.71(10) ?
    N1 C110 H110 . . 118.1 ?
    C109 C110 H110 . . 118.1 ?
    O12 C111 O13 . . 122.73(11) ?
    O12 C111 C109 . . 125.78(11) ?
    O13 C111 C109 . . 111.49(10) ?
    O13 C112 C113 . . 110.26(11) ?
    O13 C112 H11A . . 109.6 ?
    C113 C112 H11A . . 109.6 ?
    O13 C112 H11B . . 109.6 ?
    C113 C112 H11B . . 109.6 ?
    H11A C112 H11B . . 108.1 ?
    C112 C113 H11C . . 109.5 ?
    C112 C113 H11D . . 109.5 ?
    H11C C113 H11D . . 109.5 ?
    C112 C113 H11E . . 109.5 ?
    H11C C113 H11E . . 109.5 ?
    H11D C113 H11E . . 109.5 ?
    N2 C201 C206 . . 118.05(11) ?
    N2 C201 C202 . . 122.66(11) ?
    C206 C201 C202 . . 119.28(11) ?
    C203 C202 C201 . . 119.74(13) ?
    C203 C202 C207 . . 119.36(13) ?
    C201 C202 C207 . . 120.90(11) ?
    C202 C203 C204 . . 120.80(14) ?
    C202 C203 H203 . . 119.6 ?
    C204 C203 H203 . . 119.6 ?
    C205 C204 C203 . . 120.02(13) ?
    C205 C204 H204 . . 120.0 ?
    C203 C204 H204 . . 120.0 ?
    C204 C205 C206 . . 120.81(13) ?
    C204 C205 H205 . . 119.6 ?
    C206 C205 H205 . . 119.6 ?
    C205 C206 C201 . . 119.33(13) ?
    C205 C206 C208 . . 119.22(12) ?
    C201 C206 C208 . . 121.44(11) ?
    F23 C207 F21 . . 106.70(11) ?
    F23 C207 F22 . . 106.69(12) ?
    F21 C207 F22 . . 105.13(12) ?
    F23 C207 C202 . . 112.96(13) ?
    F21 C207 C202 . . 113.00(11) ?
    F22 C207 C202 . . 111.81(11) ?
    O21 C208 C209 . . 125.29(13) ?
    O21 C208 C206 . . 119.16(12) ?
    C209 C208 C206 . . 115.54(10) ?
    C210 C209 C208 . . 118.91(11) ?
    C210 C209 C211 . . 119.79(11) ?
    C208 C209 C211 . . 121.25(11) ?
    N2 C210 C209 . . 123.90(11) ?
    N2 C210 H210 . . 118.0 ?
    C209 C210 H210 . . 118.0 ?
    O22 C211 O23 . . 123.44(13) ?
    O22 C211 C209 . . 125.73(13) ?
    O23 C211 C209 . . 110.82(10) ?
    O23 C212 C213 . . 110.57(12) ?
    O23 C212 H21A . . 109.5 ?
    C213 C212 H21A . . 109.5 ?
    O23 C212 H21B . . 109.5 ?
    C213 C212 H21B . . 109.5 ?
    H21A C212 H21B . . 108.1 ?
    C212 C213 H21C . . 109.5 ?
    C212 C213 H21D . . 109.5 ?
    H21C C213 H21D . . 109.5 ?
    C212 C213 H21E . . 109.5 ?
    H21C C213 H21E . . 109.5 ?
    H21D C213 H21E . . 109.5 ?
loop_
    _geom_torsion_atom_site_label_1
    _geom_torsion_atom_site_label_2
    _geom_torsion_atom_site_label_3
    _geom_torsion_atom_site_label_4
    _geom_torsion_site_symmetry_1
    _geom_torsion_site_symmetry_2
    _geom_torsion_site_symmetry_3
    _geom_torsion_site_symmetry_4
    _geom_torsion
    _geom_torsion_publ_flag
    C110 N1 C101 C106 . . . . -2.05(16) ?
    C110 N1 C101 C102 . . . . 177.88(10) ?
    N1 C101 C102 C103 . . . . 178.98(11) ?
    C106 C101 C102 C103 . . . . -1.09(17) ?
    N1 C101 C102 C107 . . . . -2.20(17) ?
    C106 C101 C102 C107 . . . . 177.73(11) ?
    C101 C102 C103 C104 . . . . 0.15(18) ?
    C107 C102 C103 C104 . . . . -178.67(12) ?
    C102 C103 C104 C105 . . . . 0.53(19) ?
    C103 C104 C105 C106 . . . . -0.26(19) ?
    N1 C101 C106 C105 . . . . -178.71(10) ?
    C102 C101 C106 C105 . . . . 1.35(16) ?
    N1 C101 C106 C108 . . . . 0.99(16) ?
    C102 C101 C106 C108 . . . . -178.94(10) ?
    C104 C105 C106 C101 . . . . -0.69(17) ?
    C104 C105 C106 C108 . . . . 179.60(11) ?
    C103 C102 C107 F13 . . . . -4.70(18) ?
    C101 C102 C107 F13 . . . . 176.48(11) ?
    C103 C102 C107 F11 . . . . -125.94(13) ?
    C101 C102 C107 F11 . . . . 55.24(16) ?
    C103 C102 C107 F12 . . . . 115.27(14) ?
    C101 C102 C107 F12 . . . . -63.55(15) ?
    C101 C106 C108 O11 . . . . -179.90(11) ?
    C105 C106 C108 O11 . . . . -0.19(17) ?
    C101 C106 C108 C109 . . . . 0.70(16) ?
    C105 C106 C108 C109 . . . . -179.60(10) ?
    O11 C108 C109 C110 . . . . 179.19(12) ?
    C106 C108 C109 C110 . . . . -1.43(15) ?
    O11 C108 C109 C111 . . . . -1.12(18) ?
    C106 C108 C109 C111 . . . . 178.25(10) ?
    C101 N1 C110 C109 . . . . 1.34(17) ?
    C108 C109 C110 N1 . . . . 0.50(17) ?
    C111 C109 C110 N1 . . . . -179.19(10) ?
    C112 O13 C111 O12 . . . . -3.68(18) ?
    C112 O13 C111 C109 . . . . 175.91(10) ?
    C110 C109 C111 O12 . . . . -176.54(12) ?
    C108 C109 C111 O12 . . . . 3.78(19) ?
    C110 C109 C111 O13 . . . . 3.89(15) ?
    C108 C109 C111 O13 . . . . -175.80(10) ?
    C111 O13 C112 C113 . . . . -90.46(14) ?
    C210 N2 C201 C206 . . . . -3.23(17) ?
    C210 N2 C201 C202 . . . . 175.92(11) ?
    N2 C201 C202 C203 . . . . -177.79(12) ?
    C206 C201 C202 C203 . . . . 1.35(18) ?
    N2 C201 C202 C207 . . . . 1.81(18) ?
    C206 C201 C202 C207 . . . . -179.05(11) ?
    C201 C202 C203 C204 . . . . -0.8(2) ?
    C207 C202 C203 C204 . . . . 179.55(13) ?
    C202 C203 C204 C205 . . . . -0.3(2) ?
    C203 C204 C205 C206 . . . . 0.9(2) ?
    C204 C205 C206 C201 . . . . -0.4(2) ?
    C204 C205 C206 C208 . . . . 179.11(13) ?
    N2 C201 C206 C205 . . . . 178.44(11) ?
    C202 C201 C206 C205 . . . . -0.74(18) ?
    N2 C201 C206 C208 . . . . -1.05(17) ?
    C202 C201 C206 C208 . . . . 179.77(11) ?
    C203 C202 C207 F23 . . . . -2.68(18) ?
    C201 C202 C207 F23 . . . . 177.71(12) ?
    C203 C202 C207 F21 . . . . -123.94(14) ?
    C201 C202 C207 F21 . . . . 56.46(16) ?
    C203 C202 C207 F22 . . . . 117.68(14) ?
    C201 C202 C207 F22 . . . . -61.92(16) ?
    C205 C206 C208 O21 . . . . 3.99(18) ?
    C201 C206 C208 O21 . . . . -176.53(12) ?
    C205 C206 C208 C209 . . . . -175.03(11) ?
    C201 C206 C208 C209 . . . . 4.46(17) ?
    O21 C208 C209 C210 . . . . 177.19(12) ?
    C206 C208 C209 C210 . . . . -3.86(16) ?
    O21 C208 C209 C211 . . . . -5.5(2) ?
    C206 C208 C209 C211 . . . . 173.49(11) ?
    C201 N2 C210 C209 . . . . 3.95(18) ?
    C208 C209 C210 N2 . . . . -0.11(18) ?
    C211 C209 C210 N2 . . . . -177.50(11) ?
    C212 O23 C211 O22 . . . . -7.8(2) ?
    C212 O23 C211 C209 . . . . 171.24(11) ?
    C210 C209 C211 O22 . . . . -177.47(13) ?
    C208 C209 C211 O22 . . . . 5.2(2) ?
    C210 C209 C211 O23 . . . . 3.55(16) ?
    C208 C209 C211 O23 . . . . -173.77(11) ?
    C211 O23 C212 C213 . . . . -91.90(16) ?
loop_
    _geom_hbond_atom_site_label_D
    _geom_hbond_atom_site_label_H
    _geom_hbond_atom_site_label_A
    _geom_hbond_site_symmetry_A
    _geom_hbond_distance_DH
    _geom_hbond_distance_HA
    _geom_hbond_distance_DA
    _geom_hbond_angle_DHA
    N1 H1 O21 2_656 0.892(19) 1.875(19) 2.6588(13) 145.5(16)
    N2 H2 O11 2_566 0.851(18) 2.011(17) 2.7178(13) 139.9(16)
    N2 H2 O12 2_566 0.851(18) 2.487(17) 3.0380(15) 123.2(14)
    C212 H21B F22 1_655 0.99 2.46 3.0909(18) 120.8
    C204 H204 O13 2_556 0.95 2.60 3.4691(18) 152.9
_iucr_refine_instructions_details
;
TITL ca152_ma in P-1
CELL  0.71073    9.8248   11.0222   12.3450    72.934    74.167    74.059
ZERR        4    0.0003    0.0003    0.0004     0.001     0.001     0.001
LATT   1
SFAC  C  H  F  N  O
UNIT 52 40 12 4 12
ACTA
BOND $H
CONF
HTAB
TEMP -73
OMIT -2   2   5
OMIT  0  -5   3
EQIV $1  1-x,-y,1-z
EQIV $2  -x,1-y,1-z
EQIV $3  1+x,y,z
EQIV $4  -x,-y,1-z
HTAB N1    O21_$1
HTAB N2    O11_$2
HTAB N2    O12_$2
HTAB C212  F22_$3
HTAB C103  F13
HTAB C203  F23
HTAB C204  O13_$4
FMAP 2
L.S. 10
PLAN -5
WGHT    0.059300    0.384600
FVAR       0.29415
F11   3    0.339748    0.251749    0.037912    11.00000    0.04170    0.03341 =
         0.05181   -0.01366   -0.00530   -0.00069
F12   3    0.444417    0.359290    0.096119    11.00000    0.03661    0.06271 =
         0.07639   -0.02373   -0.02816    0.00497
F13   3    0.476546    0.372179   -0.085752    11.00000    0.04240    0.05892 =
         0.05979   -0.01096    0.01964    0.00095
F21   3    0.161320    0.259344    0.550608    11.00000    0.04276    0.03862 =
         0.05022   -0.00210   -0.00976   -0.00271
F22   3    0.059811    0.167709    0.718578    11.00000    0.03848    0.07893 =
         0.04112   -0.01304    0.00106    0.00216
F23   3    0.015209    0.139657    0.568066    11.00000    0.05125    0.06764 =
         0.08943   -0.01197   -0.04220   -0.01026
O11   5   -0.209373    0.703121    0.179383    11.00000    0.04284    0.03378 =
         0.03109   -0.00778   -0.00834    0.01454
O12   5   -0.332871    0.582343    0.403812    11.00000    0.03061    0.04675 =
         0.04623   -0.00423    0.00146    0.00497
O13   5   -0.193555    0.396365    0.481200    11.00000    0.03529    0.04089 =
         0.02519   -0.00489   -0.00357   -0.00312
O21   5    0.713917   -0.186982    0.681943    11.00000    0.05741    0.03942 =
         0.03840   -0.01537   -0.02014    0.02427
O22   5    0.839819   -0.073264    0.795737    11.00000    0.03359    0.05222 =
         0.06686   -0.00914   -0.01980    0.00657
O23   5    0.699744    0.110495    0.842099    11.00000    0.04214    0.05265 =
         0.04239   -0.01356   -0.01949   -0.00295
N1    4    0.121647    0.387241    0.199183    11.00000    0.02580    0.02468 =
         0.02705   -0.00607   -0.00811    0.00291
H1    2    0.190146    0.315067    0.209775    11.00000    0.04562
N2    4    0.381298    0.125770    0.694166    11.00000    0.02639    0.02508 =
         0.02778   -0.00783   -0.00664    0.00284
H2    2    0.312954    0.191457    0.702607    11.00000    0.03895
C101  1    0.130712    0.484912    0.099478    11.00000    0.02601    0.02512 =
         0.02542   -0.00815   -0.00828   -0.00358
C102  1    0.250528    0.479036    0.005300    11.00000    0.02703    0.03099 =
         0.03052   -0.01011   -0.00583   -0.00508
C103  1    0.252395    0.578796   -0.092863    11.00000    0.03461    0.04016 =
         0.02860   -0.00944   -0.00193   -0.01281
AFIX  43
H103  2    0.333077    0.574296   -0.156015    11.00000   -1.20000
AFIX   0
C104  1    0.137554    0.686449   -0.101012    11.00000    0.04480    0.03218 =
         0.02742   -0.00204   -0.00987   -0.01256
AFIX  43
H104  2    0.139891    0.754267   -0.169532    11.00000   -1.20000
AFIX   0
C105  1    0.021329    0.694005   -0.009784    11.00000    0.03810    0.02496 =
         0.02986   -0.00551   -0.01300   -0.00338
AFIX  43
H105  2   -0.056559    0.767534   -0.015375    11.00000   -1.20000
AFIX   0
C106  1    0.016218    0.594194    0.091830    11.00000    0.02832    0.02412 =
         0.02429   -0.00757   -0.00937   -0.00212
C107  1    0.376921    0.366155    0.012388    11.00000    0.02691    0.04069 =
         0.03925   -0.01179   -0.00047   -0.00361
C108  1   -0.110130    0.605984    0.188575    11.00000    0.02848    0.02633 =
         0.02585   -0.00944   -0.00994    0.00226
C109  1   -0.105865    0.499253    0.289979    11.00000    0.02533    0.02642 =
         0.02506   -0.00789   -0.00789   -0.00161
C110  1    0.009985    0.395635    0.289063    11.00000    0.02744    0.02520 =
         0.02484   -0.00503   -0.00902   -0.00168
AFIX  43
H110  2    0.010724    0.325992    0.356166    11.00000   -1.20000
AFIX   0
C111  1   -0.223442    0.500280    0.394399    11.00000    0.02604    0.02988 =
         0.02905   -0.00860   -0.00633   -0.00487
C112  1   -0.295203    0.389025    0.592081    11.00000    0.03656    0.04907 =
         0.02788   -0.00608   -0.00043   -0.01630
AFIX  23
H11A  2   -0.295888    0.296951    0.631764    11.00000   -1.20000
H11B  2   -0.393930    0.432933    0.579401    11.00000   -1.20000
AFIX   0
C113  1   -0.253456    0.452471    0.666618    11.00000    0.05087    0.05512 =
         0.03264   -0.01276   -0.00488   -0.01380
AFIX 137
H11C  2   -0.154570    0.410644    0.677049    11.00000   -1.50000
H11D  2   -0.320220    0.443481    0.742326    11.00000   -1.50000
H11E  2   -0.258273    0.544785    0.629229    11.00000   -1.50000
AFIX   0
C201  1    0.367600    0.027910    0.652275    11.00000    0.03405    0.02599 =
         0.01973   -0.00255   -0.00498   -0.00438
C202  1    0.243402    0.033030    0.612815    11.00000    0.03835    0.03498 =
         0.02505   -0.00104   -0.00819   -0.01016
C203  1    0.234487   -0.070028    0.575670    11.00000    0.05953    0.04589 =
         0.03518   -0.00455   -0.01586   -0.02208
AFIX  43
H203  2    0.150394   -0.066872    0.550178    11.00000   -1.20000
AFIX   0
C204  1    0.347236   -0.178984    0.574964    11.00000    0.08071    0.03632 =
         0.04003   -0.00933   -0.01679   -0.02007
AFIX  43
H204  2    0.339567   -0.249728    0.549433    11.00000   -1.20000
AFIX   0
C205  1    0.469026   -0.184167    0.611025    11.00000    0.06496    0.02653 =
         0.03189   -0.00738   -0.01075   -0.00305
AFIX  43
H205  2    0.546130   -0.258231    0.609265    11.00000   -1.20000
AFIX   0
C206  1    0.481441   -0.081535    0.650541    11.00000    0.04243    0.02492 =
         0.02018   -0.00376   -0.00623   -0.00091
C207  1    0.120555    0.149042    0.611566    11.00000    0.03130    0.04963 =
         0.03485   -0.00421   -0.01033   -0.00948
C208  1    0.613428   -0.091507    0.690288    11.00000    0.03813    0.02823 =
         0.01997   -0.00319   -0.00643    0.00719
C209  1    0.612147    0.013302    0.738454    11.00000    0.02825    0.02957 =
         0.02333   -0.00291   -0.00530    0.00183
C210  1    0.495447    0.116092    0.737542    11.00000    0.02788    0.02688 =
         0.02471   -0.00571   -0.00464   -0.00119
AFIX  43
H210  2    0.495893    0.184412    0.769672    11.00000   -1.20000
AFIX   0
C211  1    0.730852    0.009036    0.792963    11.00000    0.02947    0.03715 =
         0.02822    0.00097   -0.00658   -0.00371
C212  1    0.794903    0.110355    0.913404    11.00000    0.04449    0.06304 =
         0.03547   -0.00027   -0.01538   -0.02232
AFIX  23
H21A  2    0.800255    0.200743    0.906687    11.00000   -1.20000
H21B  2    0.893566    0.062321    0.885750    11.00000   -1.20000
AFIX   0
C213  1    0.740798    0.048172    1.037376    11.00000    0.05637    0.05229 =
         0.03348   -0.00549   -0.00723   -0.01359
AFIX 137
H21C  2    0.642595    0.095033    1.064339    11.00000   -1.50000
H21D  2    0.804839    0.051147    1.084647    11.00000   -1.50000
H21E  2    0.739495   -0.042425    1.044408    11.00000   -1.50000
HKLF 4
REM  ca152_ma in P-1
REM R1 =  0.0396 for   5051 Fo > 4sig(Fo)  and  0.0472 for all   5963 data
REM    371 parameters refined using      0 restraints
END
;
data_global
_journal_date_recd_electronic     2012-10-25
_journal_date_accepted     2012-11-02
_journal_name_full     'Acta Crystallographica, Section E'
_journal_year     2012
_journal_volume     68
_journal_issue     12
_journal_page_first     o3304
_journal_page_last     o3305
_journal_paper_category     QO
_journal_paper_doi     10.1107/S1600536812045321
_journal_coeditor_code     CV5354
_publ_contact_author_name     'Dr Richard Betz'
_publ_contact_author_address
;
Department of Chemistry
Nelson Mandela Metropolitan University
Summerstrand Campus (South)
University Way
Summerstrand
PO Box 77000
Port Elizabeth
6031
South Africa
;
_publ_contact_author_email     'richard.betz@webmail.co.za'
_publ_contact_author_fax     '+27-41-504-4236'
_publ_contact_author_phone     '+27-41-504-4285'
_publ_section_title
;
Ethyl 4-oxo-8-trifluoromethyl-1,4-dihydroquinoline-3-carboxylate
;
loop_
    _publ_author_name
    _publ_author_address
    'Garudachari, B.'
;
National Institute of Technology-Karnataka
Department of Chemistry
Organic Chemistry Laboratory
Surathkal
Mangalore 575 025
India
;
    'Islor, Arun M.'
;
National Institute of Technology-Karnataka
Department of Chemistry
Organic Chemistry Laboratory
Surathkal
Mangalore 575 025
India
;
    'Satyanarayan, M. N. '
;
National Institute of Technology-Karnataka
Department of Physics
Surathkal
Mangalore 575 025
India
;
    'Gerber, Thomas'
;
Nelson Mandela Metropolitan University
Summerstrand Campus
Department of Chemistry
University Way
Summerstrand
PO Box 77000
Port Elizabeth
6031
South Africa
;
    'Hosten, Eric'
;
Nelson Mandela Metropolitan University
Summerstrand Campus
Department of Chemistry
University Way
Summerstrand
PO Box 77000
Port Elizabeth
6031
South Africa
;
    'Betz, Richard'
;
Nelson Mandela Metropolitan University
Summerstrand Campus
Department of Chemistry
University Way
Summerstrand
PO Box 77000
Port Elizabeth
6031
South Africa
;
