# Supplementary material for: Ethyl 4-oxo-8-trifluoro­methyl-1,4-dihydro­quinoline-3-carboxyl­ate
Source: Acta Crystallogr Sect E Struct Rep Online. 2012 Nov 10;68(Pt 12):o3304–5. doi: 10.1107/S1600536812045321 (PMC3588845; doi:10.1107/S1600536812045321)
Supplement: Supplementary file 3 [file e-68-o3304-Isup3.hkl]

# 
# h,k,l, Fc-squared, Fo-squared, sigma(Fo-squared) and status flag 
# 
data_I
_shelx_title ' ca152_ma in P-1' 
_shelx_refln_list_code          4 
_shelx_F_calc_maximum      105.80 
_exptl_crystal_F_000       584.00 
_reflns_d_resolution_high  0.7486 
 
loop_ 
 _symmetry_equiv_pos_as_xyz 
 'x, y, z' 
 '-x, -y, -z' 
 
_cell_length_a     9.8248 
_cell_length_b    11.0222 
_cell_length_c    12.3450 
_cell_angle_alpha  72.934 
_cell_angle_beta   74.167 
_cell_angle_gamma  74.059 
 
_shelx_F_squared_multiplier     1.000 
 
loop_ 
 _refln_index_h 
 _refln_index_k 
 _refln_index_l 
 _refln_F_squared_calc 
 _refln_F_squared_meas 
 _refln_F_squared_sigma 
 _refln_observed_status 
   2   0   0     3342.00     3137.83     22.99 o 
   3   0   0        0.68        0.37      0.09 o 
   4   0   0      387.22      359.89      2.65 o 
   5   0   0        1.35        1.51      0.12 o 
   6   0   0      416.56      381.66      3.47 o 
   7   0   0        3.77        3.90      0.21 o 
   8   0   0      711.54      720.52      7.42 o 
   9   0   0       11.81       13.19      1.34 o 
  10   0   0        1.78        0.92      0.48 o 
  11   0   0        1.26        1.43      0.45 o 
  12   0   0       13.05       13.87      0.82 o 
 -12   1   0        0.59        0.15      0.48 o 
 -11   1   0        0.29        0.58      0.42 o 
 -10   1   0        1.45        0.72      0.65 o 
  -9   1   0      331.97      326.09      3.65 o 
  -8   1   0        7.90        7.88      1.18 o 
  -7   1   0       13.21        7.76      0.41 o 
  -6   1   0        1.42        1.21      0.20 o 
  -5   1   0        6.97        9.67      0.39 o 
  -4   1   0        1.19       -0.15      0.15 o 
  -3   1   0     4689.04     4464.00     38.93 o 
  -2   1   0        3.40        3.52      0.40 o 
  -1   1   0        3.66        0.52      0.09 o 
   0   1   0       10.35        2.91      0.38 o 
   2   1   0       31.11       30.02      0.27 o 
   3   1   0     1085.08     1007.69      6.26 o 
   4   1   0        0.25        0.35      0.10 o 
   5   1   0      327.80      353.04      2.69 o 
   6   1   0        6.41       11.41      0.37 o 
   7   1   0      120.47      123.76      1.11 o 
   8   1   0       16.87       17.30      0.81 o 
   9   1   0      780.44      786.45      8.18 o 
  10   1   0        1.92        0.94      0.54 o 
  11   1   0        1.45        1.89      0.47 o 
  12   1   0        0.32        0.22      0.58 o 
 -11   2   0        0.77        0.57      0.49 o 
 -10   2   0       14.89       16.42      0.80 o 
  -9   2   0        0.01        0.26      0.36 o 
  -8   2   0     1742.13     1719.01     17.17 o 
  -7   2   0       24.80       22.77      0.99 o 
  -6   2   0        0.88        0.05      0.14 o 
  -5   2   0        6.22        5.47      0.29 o 
  -4   2   0      940.23      838.28     10.31 o 
  -3   2   0       82.99       83.36      1.98 o 
  -2   2   0      292.17      218.46      2.72 o 
  -1   2   0      107.03       84.25      1.18 o 
   0   2   0     2461.31     2395.05     13.63 o 
   1   2   0       13.12       11.27      0.18 o 
   2   2   0     6703.88     6234.43     47.70 o 
   3   2   0        0.01       -0.08      0.08 o 
   4   2   0       26.42       23.93      0.32 o 
   5   2   0        7.35        4.84      0.20 o 
   6   2   0     2827.09     2859.22     32.17 o 
   7   2   0       23.51       21.54      0.48 o 
   8   2   0        3.47        4.69      0.34 o 
   9   2   0        0.22        0.68      0.53 o 
  10   2   0       18.03       19.83      1.01 o 
  11   2   0        2.76        2.59      0.52 o 
  12   2   0        1.65        1.35      0.62 o 
 -11   3   0       54.76       57.13      1.40 o 
 -10   3   0        0.67        0.41      0.54 o 
  -9   3   0       96.30       97.03      1.45 o 
  -8   3   0        0.72        1.05      0.26 o 
  -7   3   0       25.85       26.81      1.15 o 
  -6   3   0        1.32        1.00      0.30 o 
  -5   3   0       55.84       60.81      1.16 o 
  -4   3   0       22.22       18.15      0.66 o 
  -3   3   0     1745.11     1889.39     20.07 o 
  -2   3   0       35.57       27.52      0.38 o 
  -1   3   0     3038.41     2860.10     17.92 o 
   0   3   0        9.34        6.51      0.15 o 
   1   3   0      280.96      273.88      1.75 o 
   2   3   0       17.16       13.34      0.26 o 
   3   3   0     7939.13     7520.88     63.85 o 
   4   3   0        8.94        7.72      0.26 o 
   5   3   0     1172.73     1183.99      8.93 o 
   6   3   0      100.63       95.31      1.22 o 
   7   3   0      281.57      285.26      2.73 o 
   8   3   0        2.68        2.08      0.28 o 
   9   3   0      175.98      181.88      1.93 o 
  10   3   0       17.88       17.31      0.90 o 
  11   3   0        9.43        7.87      0.79 o 
  12   3   0        0.28        0.24      0.65 o 
 -11   4   0       11.46       13.13      0.81 o 
 -10   4   0      204.79      220.00      2.76 o 
  -9   4   0        0.73        0.09      0.47 o 
  -8   4   0        7.18        2.11      0.81 o 
  -7   4   0        5.20        4.37      0.92 o 
  -6   4   0        0.17        0.52      0.65 o 
  -5   4   0        6.00        5.33      0.81 o 
  -4   4   0     2086.74     2123.32     25.77 o 
  -3   4   0       64.88       64.27      0.72 o 
  -2   4   0     4161.97     4285.82     30.14 o 
  -1   4   0       94.10       85.87      0.89 o 
   0   4   0     2958.26     2708.42     17.03 o 
   1   4   0      101.54       93.72      0.76 o 
   2   4   0     1918.58     2040.97     16.31 o 
   3   4   0       24.87       21.24      0.72 o 
   4   4   0      469.69      395.71      3.62 o 
   5   4   0       63.89       63.42      0.75 o 
   6   4   0      843.81      868.80      7.75 o 
   7   4   0       37.95       37.47      0.78 o 
   8   4   0       17.37       15.40      0.59 o 
   9   4   0        0.13        0.42      0.34 o 
  10   4   0       49.34       48.34      1.37 o 
  11   4   0        1.40        1.99      0.65 o 
  12   4   0       18.96       24.05      1.27 o 
 -10   5   0        2.94        4.05      0.59 o 
  -9   5   0        0.96        1.44      1.16 o 
  -8   5   0        5.51        3.67      0.94 o 
  -7   5   0      187.10      181.85      3.63 o 
  -6   5   0        3.04        1.58      0.69 o 
  -5   5   0     1416.29     1453.89     51.95 o 
  -4   5   0        7.80        5.72      0.48 o 
  -3   5   0      104.71      144.89      1.46 o 
  -2   5   0      100.66       96.56      0.91 o 
  -1   5   0       50.70       43.92      0.49 o 
   0   5   0      113.78      107.75      0.94 o 
   1   5   0      307.43      360.85      2.60 o 
   2   5   0       49.90       44.54      0.54 o 
   3   5   0     2095.94     2050.48     22.24 o 
   4   5   0        2.68        2.38      0.30 o 
   5   5   0      611.43      642.46      5.77 o 
   6   5   0       10.27        9.57      0.41 o 
   7   5   0       55.80       49.88      0.83 o 
   8   5   0        3.23        2.46      0.34 o 
   9   5   0       20.26       17.55      0.67 o 
  10   5   0       12.30       11.29      0.77 o 
  11   5   0      220.02      240.45      4.04 o 
  12   5   0        1.97        1.98      0.92 o 
  -9   6   0        5.23        5.05      1.06 o 
  -8   6   0        6.60        7.79      1.02 o 
  -7   6   0        3.22        2.56      1.39 o 
  -6   6   0     1081.00     1046.83     27.22 o 
  -5   6   0        0.20        0.69      0.65 o 
  -4   6   0      128.32      120.72      1.23 o 
  -3   6   0       97.43       97.22      0.96 o 
  -2   6   0       77.76       79.91      0.82 o 
  -1   6   0       14.28       15.29      0.35 o 
   0   6   0       99.89      118.17      1.21 o 
   1   6   0       12.88       15.19      0.41 o 
   2   6   0      432.53      379.25      3.21 o 
   3   6   0       54.24       49.23      0.73 o 
   4   6   0       18.33       21.59      0.61 o 
   5   6   0       42.02       43.63      0.70 o 
   6   6   0      106.71       98.35      1.14 o 
   7   6   0        0.00       -0.30      0.30 o 
   8   6   0       77.66       70.03      1.19 o 
   9   6   0        5.40        5.09      0.49 o 
  10   6   0       17.74       19.06      1.03 o 
  11   6   0        0.32       -0.13      1.04 o 
  12   6   0       51.50       57.28      1.97 o 
  -9   7   0       61.05       60.54      2.33 o 
  -8   7   0        4.02        4.80      1.02 o 
  -7   7   0        0.55       -0.44      0.77 o 
  -6   7   0       50.65       47.38      2.66 o 
  -5   7   0      501.11      443.72      5.53 o 
  -4   7   0       24.81       22.64      0.46 o 
  -3   7   0        8.76       10.94      0.44 o 
  -2   7   0        6.75        6.63      0.49 o 
  -1   7   0      148.48      148.15      1.38 o 
   0   7   0        8.01        8.12      0.40 o 
   1   7   0      278.25      278.99      2.68 o 
   2   7   0      101.00      100.02      1.17 o 
   3   7   0     2757.63     2994.64     25.95 o 
   4   7   0        0.15       -0.05      0.30 o 
   5   7   0       38.63       45.49      1.09 o 
   6   7   0        2.62        1.51      0.32 o 
   7   7   0        1.05       -0.32      0.40 o 
   8   7   0        0.21        0.04      0.51 o 
   9   7   0       48.82       53.93      1.43 o 
  10   7   0        3.17        3.63      0.56 o 
  11   7   0        1.42       -0.32      0.87 o 
  12   7   0        6.27        7.51      1.39 o 
  -8   8   0        1.21       -1.27      1.39 o 
  -7   8   0        0.01        0.69      1.27 o 
  -6   8   0        0.52        0.07      0.69 o 
  -5   8   0       14.10        9.29      0.56 o 
  -4   8   0       36.00       25.55      0.63 o 
  -3   8   0        1.45        1.16      0.42 o 
  -2   8   0      201.32      202.71      2.37 o 
  -1   8   0        0.19       -0.23      0.27 o 
   0   8   0      427.76      435.22      4.07 o 
   1   8   0       61.06       66.82      0.95 o 
   2   8   0        7.39        7.63      0.41 o 
   3   8   0       13.36       14.76      0.65 o 
   4   8   0      384.83      424.79      4.01 o 
   5   8   0        8.62        7.05      0.47 o 
   6   8   0       14.78       12.27      1.12 o 
   7   8   0        0.74       -0.92      0.92 o 
   8   8   0      150.98      155.68      2.42 o 
   9   8   0        1.47        1.31      0.64 o 
  10   8   0       19.68       25.04      1.16 o 
  11   8   0        0.35       -0.87      0.87 o 
  -7   9   0        0.20        0.11      1.39 o 
  -6   9   0        3.90        4.19      0.53 o 
  -5   9   0       17.94       12.09      0.63 o 
  -4   9   0       12.12       12.87      0.61 o 
  -3   9   0      319.58      323.23      3.62 o 
  -2   9   0        0.17       -0.40      0.40 o 
  -1   9   0       32.48       33.57      1.22 o 
   0   9   0      520.45      537.77      4.99 o 
   1   9   0     1009.11     1020.73      9.15 o 
   2   9   0        3.57        3.63      0.40 o 
   3   9   0        0.86        0.46      0.36 o 
   4   9   0       28.21       30.27      0.85 o 
   5   9   0        0.42       -0.46      0.46 o 
   6   9   0        2.51        1.50      0.53 o 
   7   9   0       12.63        7.50      0.66 o 
   8   9   0        0.12       -0.61      0.61 o 
   9   9   0      536.04      573.67      6.94 o 
  10   9   0        5.26        5.50      0.71 o 
  11   9   0        0.78       -0.33      0.89 o 
  -6  10   0       30.39       33.24      1.33 o 
  -5  10   0        0.10        0.44      0.69 o 
  -4  10   0       26.71       25.16      0.64 o 
  -3  10   0        6.45        7.26      0.48 o 
  -2  10   0      106.95      112.99      1.64 o 
  -1  10   0        2.28        1.49      0.44 o 
   0  10   0      379.94      385.69      4.32 o 
   1  10   0      217.58      218.54      2.72 o 
   2  10   0      151.60      156.55      2.01 o 
   3  10   0        0.02        0.14      0.41 o 
   4  10   0        4.29        3.35      0.48 o 
   5  10   0        0.01       -0.47      0.47 o 
   6  10   0       11.74       12.35      0.98 o 
   7  10   0        2.35        2.23      0.94 o 
   8  10   0      109.76      122.19      2.16 o 
   9  10   0       24.36       33.08      1.39 o 
  10  10   0      108.37      124.83      2.31 o 
  -5  11   0        0.06        0.15      0.70 o 
  -4  11   0        5.65        6.58      0.53 o 
  -3  11   0        7.04        6.89      0.54 o 
  -2  11   0        7.49        7.14      0.53 o 
  -1  11   0      207.14      223.04      3.73 o 
   0  11   0       10.51        9.32      0.64 o 
   1  11   0      340.06      320.35      4.24 o 
   2  11   0        0.21       -0.44      0.44 o 
   3  11   0        3.00        4.38      0.53 o 
   4  11   0        2.20        1.34      0.54 o 
   5  11   0       70.55       66.96      1.52 o 
   6  11   0        0.39       -0.15      0.59 o 
   7  11   0       54.02       59.62      1.50 o 
   8  11   0        1.08        2.12      0.70 o 
   9  11   0      210.18      250.69      4.49 o 
  -4  12   0        6.34        9.93      0.92 o 
  -3  12   0        0.67       -0.44      0.44 o 
  -2  12   0       28.24       23.77      1.05 o 
  -1  12   0        1.37        2.49      0.58 o 
   0  12   0       22.54       18.81      0.99 o 
   1  12   0        8.13        7.27      0.71 o 
   2  12   0        4.44        3.88      0.66 o 
   3  12   0        3.50        3.14      0.62 o 
   4  12   0        2.82        2.44      0.62 o 
   5  12   0        3.15        2.33      0.62 o 
   6  12   0        6.61        6.33      0.89 o 
   7  12   0       13.99       18.75      1.16 o 
   8  12   0        6.07        9.23      0.86 o 
  -2  13   0       29.65       37.89      1.22 o 
  -1  13   0       62.83       74.02      1.64 o 
   0  13   0        0.14       -0.15      0.59 o 
   1  13   0       21.72       24.55      1.15 o 
   2  13   0        0.95       -0.69      1.50 o 
   3  13   0        0.71       -0.67      0.77 o 
   4  13   0       11.07       11.92      1.05 o 
   5  13   0        2.24        2.65      0.69 o 
   6  13   0        7.17        6.31      0.97 o 
   7  13   0       73.46       77.13      1.84 o 
   2  14   0        0.13       -0.69      0.77 o 
   3  14   0        5.35        5.67      0.94 o 
  -6 -13   1       44.60       52.46      1.58 o 
  -5 -13   1        3.26        3.23      0.71 o 
  -4 -13   1       14.08       16.62      2.20 o 
  -3 -13   1        0.07       -1.33      1.33 o 
  -2 -13   1        0.40       -0.02      0.77 o 
  -1 -13   1       11.45        8.23      0.94 o 
   0 -13   1       34.55       31.54      1.23 o 
   1 -13   1        6.34        8.19      0.87 o 
  -8 -12   1        0.50        0.58      0.74 o 
  -7 -12   1        4.42        2.59      0.70 o 
  -6 -12   1        1.94        3.02      0.68 o 
  -5 -12   1       11.34       11.39      0.81 o 
  -4 -12   1       14.19       17.56      1.08 o 
  -3 -12   1        0.16       -0.90      0.92 o 
  -2 -12   1        2.93        1.06      0.63 o 
  -1 -12   1       42.78       44.16      1.32 o 
   0 -12   1       68.83       72.82      1.63 o 
   1 -12   1       50.88       59.07      1.28 o 
   2 -12   1        2.02        1.52      0.44 o 
   3 -12   1       95.66      108.67      1.75 o 
  -9 -11   1       35.01       43.40      1.50 o 
  -8 -11   1       30.51       31.53      1.35 o 
  -7 -11   1       26.83       30.84      1.27 o 
  -6 -11   1       28.25       26.73      1.19 o 
  -5 -11   1        2.67        1.40      0.61 o 
  -4 -11   1        2.05        2.06      0.61 o 
  -3 -11   1        0.56       -0.54      0.54 o 
  -2 -11   1       36.15       31.85      1.00 o 
  -1 -11   1      216.78      221.29      5.34 o 
   0 -11   1      124.48      136.56      3.49 o 
   1 -11   1        6.83        5.59      0.54 o 
   2 -11   1      112.58      128.92      1.87 o 
   3 -11   1        1.60        1.81      0.39 o 
   4 -11   1       61.89       69.30      1.43 o 
   5 -11   1        0.97        1.94      0.79 o 
 -10 -10   1        3.74        3.94      0.78 o 
  -9 -10   1      109.41      117.66      2.21 o 
  -8 -10   1        9.09        9.06      0.80 o 
  -7 -10   1       35.83       34.10      1.23 o 
  -6 -10   1        5.09        4.60      0.64 o 
  -5 -10   1        7.19        7.81      0.69 o 
  -4 -10   1       52.15       48.24      1.38 o 
  -3 -10   1       24.75       25.46      0.88 o 
  -2 -10   1       22.90       26.18      0.77 o 
  -1 -10   1     1506.16     1611.58     20.70 o 
   0 -10   1      272.54      278.55      5.14 o 
   1 -10   1       24.97       29.41      1.28 o 
   2 -10   1       96.36      104.73      1.57 o 
   3 -10   1       31.05       27.85      0.70 o 
   4 -10   1        0.14       -0.44      0.44 o 
   5 -10   1        0.48       -0.25      0.68 o 
   6 -10   1        2.80        4.46      0.72 o 
 -10  -9   1        1.09        0.14      0.77 o 
  -9  -9   1        2.54        4.13      1.03 o 
  -8  -9   1      369.24      408.60      5.17 o 
  -7  -9   1       27.05       24.23      1.12 o 
  -6  -9   1       32.65       28.79      1.10 o 
  -5  -9   1       38.26       41.34      1.16 o 
  -4  -9   1       34.95       29.57      0.88 o 
  -3  -9   1       62.11       66.24      1.18 o 
  -2  -9   1        0.01        0.39      0.30 o 
  -1  -9   1      211.81      227.84      2.36 o 
   0  -9   1       91.83       98.72      1.45 o 
   1  -9   1        6.73        5.95      0.52 o 
   2  -9   1      222.75      222.46      2.66 o 
   3  -9   1        2.62        1.71      0.40 o 
   4  -9   1       92.30       86.01      1.33 o 
   5  -9   1       13.92        9.03      0.63 o 
   6  -9   1        5.63        5.71      0.64 o 
   7  -9   1        3.40        3.39      0.63 o 
 -11  -8   1       14.09       12.07      1.08 o 
 -10  -8   1        4.35        4.90      0.73 o 
  -9  -8   1      270.86      293.50      6.25 o 
  -8  -8   1        0.69        0.45      0.59 o 
  -7  -8   1       57.58       53.72      1.35 o 
  -6  -8   1        4.82        4.02      0.62 o 
  -5  -8   1        5.27        4.94      0.47 o 
  -4  -8   1      117.48      121.51      1.63 o 
  -3  -8   1       16.45       15.67      0.68 o 
  -2  -8   1       13.84       11.18      0.76 o 
  -1  -8   1       62.70       63.87      0.97 o 
   0  -8   1      142.24      141.76      1.60 o 
   1  -8   1      911.29      885.30      7.93 o 
   2  -8   1       24.79       24.87      0.88 o 
   3  -8   1       15.32       12.09      0.56 o 
   4  -8   1        7.73        4.50      0.38 o 
   5  -8   1      450.84      426.90      9.50 o 
   6  -8   1        7.50        3.81      0.53 o 
   7  -8   1        1.79        1.34      0.53 o 
   8  -8   1        4.21        4.04      1.62 o 
 -11  -7   1        0.18       -0.52      1.16 o 
 -10  -7   1       14.65       16.29      2.24 o 
  -9  -7   1        0.05        0.34      0.55 o 
  -8  -7   1       99.40      102.14      2.40 o 
  -7  -7   1        9.79        6.19      0.67 o 
  -6  -7   1        0.20       -0.42      0.42 o 
  -5  -7   1        0.19       -0.18      0.18 o 
  -4  -7   1      398.65      408.35      3.85 o 
  -3  -7   1      111.28      116.31      1.32 o 
  -2  -7   1      193.75      184.83      1.89 o 
  -1  -7   1       51.23       47.18      0.75 o 
   0  -7   1      108.40       96.72      1.15 o 
   1  -7   1        8.80        6.43      0.27 o 
   2  -7   1       12.47       10.77      0.51 o 
   3  -7   1        1.14        0.32      0.27 o 
   4  -7   1       20.92       11.04      0.51 o 
   5  -7   1      301.46      278.18      3.65 o 
   6  -7   1       37.12       34.76      2.72 o 
   7  -7   1       16.21       14.30      1.79 o 
   8  -7   1        2.96        1.84      0.97 o 
   9  -7   1        0.28       -0.97      0.97 o 
 -11  -6   1      121.04      131.05      6.24 o 
 -10  -6   1        0.48       -0.04      0.46 o 
  -9  -6   1        7.22        6.77      0.49 o 
  -8  -6   1        1.09        0.15      0.40 o 
  -7  -6   1       52.27       45.65      0.99 o 
  -6  -6   1        7.47        6.57      0.42 o 
  -5  -6   1      168.08      162.47      1.63 o 
  -4  -6   1       63.37       62.55      0.94 o 
  -3  -6   1     2937.66     3032.70     26.35 o 
  -2  -6   1      374.19      362.67      3.10 o 
  -1  -6   1      350.11      307.35      2.89 o 
   0  -6   1      628.46      624.51      5.61 o 
   1  -6   1      178.62      184.22      1.63 o 
   2  -6   1       24.12       24.58      0.64 o 
   3  -6   1       85.80       83.50      1.15 o 
   4  -6   1        0.73        0.31      0.20 o 
   5  -6   1        0.89        0.32      0.18 o 
   6  -6   1      114.95       90.48      2.41 o 
   7  -6   1      186.12      161.01      3.58 o 
   8  -6   1       10.64        8.14      1.02 o 
   9  -6   1        5.66        6.95      1.10 o 
  10  -6   1       13.99       15.14      1.96 o 
 -12  -5   1        5.18        4.55      0.92 o 
 -11  -5   1        9.91        9.44      1.00 o 
 -10  -5   1        6.55        4.91      0.66 o 
  -9  -5   1        3.76        2.92      0.45 o 
  -8  -5   1      130.72      133.77      1.60 o 
  -7  -5   1       97.15       93.05      1.35 o 
  -6  -5   1       84.51       80.51      0.96 o 
  -5  -5   1       21.18       20.74      0.59 o 
  -4  -5   1      184.56      172.36      1.97 o 
  -3  -5   1      134.51      130.50      1.40 o 
  -2  -5   1     1171.12     1223.10      9.77 o 
  -1  -5   1      196.66      216.61      1.91 o 
   0  -5   1       77.18       75.87      0.78 o 
   1  -5   1       73.19       77.75      0.78 o 
   2  -5   1     1383.93     1514.18     13.25 o 
   3  -5   1       68.52       77.43      0.82 o 
   4  -5   1      384.06      369.96      3.73 o 
   5  -5   1      166.32      135.09      3.06 o 
   6  -5   1        0.43        0.39      0.69 o 
   7  -5   1        2.99       -0.06      1.16 o 
   8  -5   1       39.02       35.35      1.76 o 
   9  -5   1       36.91       41.37      1.84 o 
  10  -5   1       22.62       29.49      1.32 o 
 -12  -4   1        2.20        1.91      0.70 o 
 -11  -4   1       10.78        8.69      0.84 o 
 -10  -4   1       92.98       99.83      5.26 o 
  -9  -4   1       47.38       48.63      0.81 o 
  -8  -4   1        1.56        2.06      0.33 o 
  -7  -4   1       19.02       14.91      0.58 o 
  -6  -4   1       93.22       89.23      1.22 o 
  -5  -4   1       26.27       29.31      0.66 o 
  -4  -4   1       48.04       44.93      0.60 o 
  -3  -4   1     1235.88     1176.64     11.33 o 
  -2  -4   1        1.89        2.17      0.19 o 
  -1  -4   1      996.84      993.02      6.86 o 
   0  -4   1       99.85       81.06      0.74 o 
   1  -4   1      942.74      851.20      6.72 o 
   2  -4   1      309.39      350.76      2.46 o 
   3  -4   1      117.88       80.57      0.71 o 
   4  -4   1      206.65      205.58      2.29 o 
   5  -4   1        0.01        1.50      0.58 o 
   6  -4   1       35.17       23.95      1.39 o 
   7  -4   1       41.43       26.39      2.66 o 
   8  -4   1       10.08        7.33      0.94 o 
   9  -4   1       43.70       36.58      0.82 o 
  10  -4   1       12.90       10.79      0.65 o 
  11  -4   1        9.47        8.72      0.67 o 
 -12  -3   1        2.11        2.90      0.71 o 
 -11  -3   1        2.20        1.65      0.81 o 
 -10  -3   1        3.37        3.12      0.63 o 
  -9  -3   1       24.62       28.68      1.18 o 
  -8  -3   1        0.12        0.17      0.25 o 
  -7  -3   1        7.96        9.81      0.46 o 
  -6  -3   1      360.61      400.34      3.40 o 
  -5  -3   1      465.61      468.97      3.65 o 
  -4  -3   1     2237.77     2115.80     15.99 o 
  -3  -3   1       13.87       11.47      0.55 o 
  -2  -3   1        0.05       -0.20      0.20 o 
  -1  -3   1      435.15      419.71      2.76 o 
   0  -3   1     1874.85     1768.30     10.94 o 
   1  -3   1      195.43      187.58      1.29 o 
   2  -3   1     5306.15     5267.97     34.38 o 
   3  -3   1     2990.10     3160.25     27.66 o 
   4  -3   1     1277.66     1285.65     12.88 o 
   5  -3   1      230.75      228.60      3.15 o 
   6  -3   1      176.44      159.24      1.87 o 
   7  -3   1      101.09       95.01      1.28 o 
   8  -3   1       46.37       42.71      0.78 o 
   9  -3   1        4.00        4.28      0.34 o 
  10  -3   1       45.11       41.73      0.95 o 
  11  -3   1        4.82        3.02      0.50 o 
 -12  -2   1        4.25        4.23      0.69 o 
 -11  -2   1      132.34      143.14      2.89 o 
 -10  -2   1      123.92      128.56      2.12 o 
  -9  -2   1      125.59      136.99      2.15 o 
  -8  -2   1       80.66       85.20      1.23 o 
  -7  -2   1      207.67      205.28      1.82 o 
  -6  -2   1        3.76        2.03      0.43 o 
  -5  -2   1       44.65       60.57      0.76 o 
  -4  -2   1      360.67      353.05      2.68 o 
  -3  -2   1      154.71      159.42      1.20 o 
  -2  -2   1      167.07      172.40      3.16 o 
  -1  -2   1     3040.58     2771.03     18.84 o 
   0  -2   1      733.13      638.30      4.14 o 
   1  -2   1     5410.74     5165.68     32.73 o 
   2  -2   1     1810.75     1804.33     13.65 o 
   3  -2   1     2194.95     2137.96     18.69 o 
   4  -2   1      885.69      987.48      8.66 o 
   5  -2   1      383.23      349.76      3.19 o 
   6  -2   1        1.97        3.24      0.21 o 
   7  -2   1      205.61      204.03      1.83 o 
   8  -2   1      129.09      115.67      3.29 o 
   9  -2   1       44.42       45.65      0.81 o 
  10  -2   1       15.35       15.03      0.81 o 
  11  -2   1       22.22       26.88      1.34 o 
 -12  -1   1        5.80        5.76      0.69 o 
 -11  -1   1        5.66        4.75      0.62 o 
 -10  -1   1        8.93        7.01      0.68 o 
  -9  -1   1       15.34       12.05      0.76 o 
  -8  -1   1        0.00        0.90      0.56 o 
  -7  -1   1       30.89       28.53      0.67 o 
  -6  -1   1       16.13       19.46      0.42 o 
  -5  -1   1      252.15      265.34      2.16 o 
  -4  -1   1        1.24        1.94      0.27 o 
  -3  -1   1      446.53      382.46      2.40 o 
  -2  -1   1       96.47      104.45      0.85 o 
  -1  -1   1       90.99       90.92      0.71 o 
   1  -1   1      590.04      655.32      3.90 o 
   3  -1   1      431.52      402.22      3.93 o 
   4  -1   1      472.80      555.97      4.93 o 
   5  -1   1      179.80      177.25      1.71 o 
   6  -1   1       41.57       45.34      0.56 o 
   7  -1   1      213.16      195.43      1.77 o 
   8  -1   1     1252.75     1250.49     12.58 o 
   9  -1   1       63.99       58.88      1.69 o 
  10  -1   1        0.08        0.30      0.35 o 
  11  -1   1        1.40        1.00      0.41 o 
  12  -1   1        6.07        5.03      0.50 o 
 -12   0   1        2.93        2.40      0.53 o 
 -11   0   1        1.73        0.88      0.55 o 
 -10   0   1       24.30       20.18      0.98 o 
  -9   0   1        0.84       -0.06      0.48 o 
  -8   0   1      789.52      803.85      9.26 o 
  -7   0   1       35.45       30.11      0.84 o 
  -6   0   1      648.68      637.87      5.10 o 
  -5   0   1      312.13      311.05      2.55 o 
  -4   0   1       58.78       69.19      0.68 o 
  -3   0   1      960.91      924.60      5.68 o 
  -2   0   1      200.58      192.31      1.35 o 
  -1   0   1        7.26        9.41      0.19 o 
   0   0   1        0.04       -0.07      0.08 o 
   1   0   1       10.79       10.15      0.23 o 
   2   0   1     1896.07     1826.65     11.81 o 
   3   0   1      342.76      323.73      2.14 o 
   4   0   1        0.02        0.37      0.10 o 
   5   0   1       20.96       18.88      0.79 o 
   6   0   1      111.69      107.57      1.16 o 
   7   0   1       30.55       32.75      0.47 o 
   8   0   1      406.06      409.66      4.40 o 
   9   0   1       71.23       75.84      2.36 o 
  10   0   1       23.79       24.46      0.78 o 
  11   0   1        0.64        0.45      0.38 o 
  12   0   1       12.70       14.23      0.82 o 
 -11   1   1        3.85        3.27      0.56 o 
 -10   1   1        8.14        7.50      0.56 o 
  -9   1   1      204.63      203.36      2.76 o 
  -8   1   1     1352.20     1348.39     13.56 o 
  -7   1   1      219.27      207.38      2.06 o 
  -6   1   1        9.21        8.32      0.35 o 
  -5   1   1       98.36      102.81      1.07 o 
  -4   1   1      142.64      173.05      1.62 o 
  -3   1   1        6.85        4.34      0.44 o 
  -2   1   1     9084.06     8527.40    101.29 o 
  -1   1   1     2187.50     2141.04     14.78 o 
   0   1   1     1028.93      979.90     18.87 o 
   1   1   1        3.35       11.84      0.33 o 
   2   1   1      193.17      197.87      1.62 o 
   3   1   1      327.98      297.29      1.97 o 
   4   1   1      530.77      495.98      3.51 o 
   5   1   1       87.10      100.00      0.89 o 
   6   1   1      157.85      165.15      1.38 o 
   7   1   1      383.30      380.52      2.95 o 
   8   1   1       27.23       22.92      0.86 o 
   9   1   1       53.53       56.39      2.24 o 
  10   1   1      318.96      319.54      3.76 o 
  11   1   1        4.87        4.80      0.48 o 
  12   1   1        0.10        0.18      0.47 o 
 -11   2   1       36.22       37.81      1.11 o 
 -10   2   1        0.26       -0.12      0.41 o 
  -9   2   1        6.57        6.45      0.49 o 
  -8   2   1      345.29      344.44      3.74 o 
  -7   2   1      440.99      440.05      4.44 o 
  -6   2   1        2.89        3.30      0.20 o 
  -5   2   1      312.46      318.65      3.21 o 
  -4   2   1        8.05        4.26      0.70 o 
  -3   2   1        4.45        2.81      0.34 o 
  -2   2   1     2440.59     2337.49     21.93 o 
  -1   2   1       91.68       89.25      0.76 o 
   0   2   1      236.68      173.07      1.06 o 
   1   2   1     6238.46     5832.96     90.51 o 
   2   2   1       25.55       27.66      0.33 o 
   3   2   1      100.19      106.98      0.71 o 
   4   2   1       32.85       25.49      0.44 o 
   5   2   1      121.77      123.16      1.14 o 
   6   2   1      182.21      165.08      1.54 o 
   7   2   1      230.23      212.20      1.94 o 
   8   2   1       53.94       53.18      0.70 o 
   9   2   1      215.80      212.65      2.84 o 
  10   2   1        5.57        5.25      0.50 o 
  11   2   1       69.49       70.95      1.40 o 
  12   2   1        4.83        4.23      0.69 o 
 -11   3   1       17.58       21.73      1.29 o 
 -10   3   1        5.89        4.13      0.61 o 
  -9   3   1       13.20       10.89      0.65 o 
  -8   3   1       94.54       86.89      1.24 o 
  -7   3   1       15.08       13.13      0.80 o 
  -6   3   1       12.80       10.10      0.56 o 
  -5   3   1       62.99       59.60      1.12 o 
  -4   3   1      239.38      260.44      2.94 o 
  -3   3   1     5920.76     6156.58     64.93 o 
  -2   3   1     5154.51     5040.79     40.62 o 
  -1   3   1      999.43     1012.58      7.01 o 
   0   3   1     6576.72     6373.80     51.83 o 
   1   3   1      803.56      724.10      4.48 o 
   2   3   1       34.98       24.92      0.47 o 
   3   3   1      195.04      166.91      1.21 o 
   4   3   1     1994.96     1868.32     13.20 o 
   5   3   1      790.96      775.61      5.55 o 
   6   3   1      273.34      314.35      2.71 o 
   7   3   1        3.00        4.33      0.25 o 
   8   3   1        1.08        1.79      0.25 o 
   9   3   1       32.00       28.60      0.96 o 
  10   3   1      145.40      159.43      2.13 o 
  11   3   1        9.95        7.76      0.69 o 
  12   3   1        9.26        8.09      0.74 o 
 -10   4   1        0.03        0.67      0.61 o 
  -9   4   1       21.88       21.47      1.39 o 
  -8   4   1        1.56        1.50      0.82 o 
  -7   4   1        0.05       -0.69      0.69 o 
  -6   4   1       16.46       16.27      0.77 o 
  -5   4   1       21.15       18.17      0.77 o 
  -4   4   1      408.90      398.13      4.44 o 
  -3   4   1     1530.57     1472.23     15.53 o 
  -2   4   1     2340.49     2502.89     22.16 o 
  -1   4   1      232.84      268.96      1.93 o 
   0   4   1      121.18       99.52      0.71 o 
   1   4   1      506.19      503.35      3.18 o 
   2   4   1       94.31       98.05      0.72 o 
   3   4   1      859.50      799.39     12.77 o 
   4   4   1        0.64        1.21      0.16 o 
   5   4   1       68.88       69.05      0.75 o 
   6   4   1        0.61        0.96      0.41 o 
   7   4   1        0.85        0.79      0.24 o 
   8   4   1       47.49       49.87      0.79 o 
   9   4   1        0.11        0.07      0.28 o 
  10   4   1       75.71       82.98      1.82 o 
  11   4   1        7.84        9.88      0.76 o 
  12   4   1        8.98        7.67      0.79 o 
 -10   5   1       19.46       22.01      1.05 o 
  -9   5   1       11.14        8.44      1.50 o 
  -8   5   1       73.21       59.79      2.04 o 
  -7   5   1       18.49       13.34      1.06 o 
  -6   5   1       48.04       36.60      1.55 o 
  -5   5   1       60.90       42.85      2.83 o 
  -4   5   1      163.49      170.15      2.53 o 
  -3   5   1      134.74      119.47      1.34 o 
  -2   5   1      623.42      715.89      5.79 o 
  -1   5   1       80.46       64.83      0.68 o 
   0   5   1     1058.53     1004.76      7.39 o 
   1   5   1      283.24      310.25      2.37 o 
   2   5   1       18.72       22.33      0.42 o 
   3   5   1       23.64       23.71      0.49 o 
   4   5   1       71.52       68.85      0.88 o 
   5   5   1        5.16        3.15      0.26 o 
   6   5   1      483.65      458.28      3.88 o 
   7   5   1      156.80      152.74      1.67 o 
   8   5   1       23.56       18.71      0.69 o 
   9   5   1        0.95        1.40      0.33 o 
  10   5   1      161.16      173.00      2.20 o 
  11   5   1       21.48       19.25      1.98 o 
  12   5   1        0.35        0.28      0.83 o 
  -9   6   1       16.00       18.84      2.31 o 
  -8   6   1        0.61       -0.06      0.86 o 
  -7   6   1       53.76       48.97      1.84 o 
  -6   6   1      126.09      103.88      2.53 o 
  -5   6   1        0.90        0.87      0.43 o 
  -4   6   1      351.65      311.60      5.26 o 
  -3   6   1       58.95       48.01      0.55 o 
  -2   6   1      105.14      104.91      1.01 o 
  -1   6   1        1.69        2.62      0.18 o 
   0   6   1      755.40      739.25      5.50 o 
   1   6   1       73.19       67.41      0.78 o 
   2   6   1      255.02      236.83      2.09 o 
   3   6   1      757.47      785.62      6.41 o 
   4   6   1        2.17        1.20      0.24 o 
   5   6   1        0.14        0.26      0.24 o 
   6   6   1       32.11       30.71      0.63 o 
   7   6   1       27.47       22.92      0.70 o 
   8   6   1       13.06       10.40      0.75 o 
   9   6   1       42.04       43.91      1.03 o 
  10   6   1        0.84        0.39      0.41 o 
  11   6   1       25.77       24.82      1.50 o 
  12   6   1        0.01        0.62      0.89 o 
  -9   7   1        6.24        4.16      1.50 o 
  -8   7   1        2.37        2.08      1.27 o 
  -7   7   1       83.21       79.05      3.47 o 
  -6   7   1      106.39       88.07      3.47 o 
  -5   7   1      444.13      366.55      9.07 o 
  -4   7   1       25.47       15.38      0.37 o 
  -3   7   1        4.76        5.69      0.27 o 
  -2   7   1       43.20       36.64      0.55 o 
  -1   7   1        6.11        6.28      0.25 o 
   0   7   1      296.98      299.52      2.36 o 
   1   7   1      803.70      784.32      6.94 o 
   2   7   1       33.09       38.00      0.65 o 
   3   7   1      246.96      270.70      2.71 o 
   4   7   1      184.43      186.75      1.95 o 
   5   7   1        5.26        5.40      0.36 o 
   6   7   1      184.70      176.36      1.75 o 
   7   7   1       38.52       39.95      0.98 o 
   8   7   1       13.13        9.78      0.56 o 
   9   7   1       11.40       10.73      0.79 o 
  10   7   1        1.47        1.28      0.55 o 
  11   7   1        0.07        0.14      1.39 o 
  12   7   1        7.13        6.16      1.00 o 
  -6   8   1        0.03       -0.23      1.16 o 
  -5   8   1       79.79       66.76      1.45 o 
  -4   8   1      109.29       87.66      1.06 o 
  -3   8   1        2.15        2.28      0.39 o 
  -2   8   1        0.00       -0.24      0.24 o 
  -1   8   1      686.32      648.78      4.90 o 
   0   8   1      734.32      734.73      6.07 o 
   1   8   1      371.33      379.87      3.93 o 
   2   8   1       60.42       65.26      0.92 o 
   3   8   1      102.35       94.65      1.32 o 
   4   8   1      154.11      157.36      1.74 o 
   5   8   1       13.02       15.18      0.65 o 
   6   8   1        2.03        1.11      0.61 o 
   7   8   1      305.89      310.73      3.95 o 
   8   8   1       18.38       16.54      1.03 o 
   9   8   1      186.21      196.16      5.39 o 
  10   8   1       12.65       13.67      1.10 o 
  11   8   1        8.91        8.53      1.39 o 
  -6   9   1        1.95        1.96      0.58 o 
  -5   9   1       48.65       40.72      0.84 o 
  -4   9   1      106.07       96.54      1.20 o 
  -3   9   1        0.16       -0.29      0.29 o 
  -2   9   1      219.67      210.14      2.22 o 
  -1   9   1       46.35       50.92      1.58 o 
   0   9   1      603.63      602.99      6.07 o 
   1   9   1      348.41      347.87      3.69 o 
   2   9   1        0.13        0.33      0.35 o 
   3   9   1       14.76       13.91      0.75 o 
   4   9   1       21.72       18.94      0.78 o 
   5   9   1       13.31       15.92      1.18 o 
   6   9   1        7.87        5.66      0.82 o 
   7   9   1        1.34       -0.30      0.81 o 
   8   9   1       56.10       57.47      1.43 o 
   9   9   1       30.15       34.61      3.93 o 
  10   9   1        0.66       -0.14      0.64 o 
  11   9   1        1.59        1.75      0.81 o 
  -6  10   1       13.22       16.64      1.16 o 
  -5  10   1        0.50       -0.26      0.58 o 
  -4  10   1       10.67       11.56      0.71 o 
  -3  10   1        0.90        0.48      0.41 o 
  -2  10   1        7.21        6.80      0.54 o 
  -1  10   1       60.57       64.85      1.32 o 
   0  10   1      389.47      386.32      4.88 o 
   1  10   1      437.63      454.83      4.74 o 
   2  10   1        5.16        3.95      0.46 o 
   3  10   1        1.26        1.29      0.40 o 
   4  10   1       30.12       33.14      0.91 o 
   5  10   1       66.92       69.42      1.59 o 
   6  10   1        6.38        6.04      0.61 o 
   7  10   1        9.02       10.04      0.73 o 
   8  10   1        1.42        1.51      0.66 o 
   9  10   1       41.12       45.83      3.01 o 
  10  10   1        8.15       10.05      0.86 o 
  -5  11   1        3.31        2.66      0.81 o 
  -4  11   1        4.01        3.88      0.45 o 
  -3  11   1        4.43        4.43      0.50 o 
  -2  11   1        0.31        0.10      0.43 o 
  -1  11   1        1.15        0.32      0.50 o 
   0  11   1       55.18       58.85      1.32 o 
   1  11   1      705.53      755.07      9.08 o 
   2  11   1      135.56      140.37      1.91 o 
   3  11   1        4.03        4.20      0.49 o 
   4  11   1       20.54       23.67      1.03 o 
   5  11   1       21.91       18.66      1.00 o 
   6  11   1        7.92        5.81      0.74 o 
   7  11   1        2.81        3.51      0.80 o 
   8  11   1       12.69       12.70      0.86 o 
   9  11   1        5.74        6.42      1.29 o 
  10  11   1       26.27       31.78      2.23 o 
  -4  12   1       10.92        9.93      0.92 o 
  -3  12   1       75.03       81.82      1.55 o 
  -2  12   1       71.98       87.80      2.65 o 
  -1  12   1        4.17        4.31      0.57 o 
   0  12   1        0.01       -0.06      0.52 o 
   1  12   1       75.27       88.61      2.66 o 
   2  12   1       37.66       37.37      1.54 o 
   3  12   1       22.60       29.09      1.42 o 
   4  12   1        0.45        0.32      0.54 o 
   5  12   1        6.43        6.07      0.68 o 
   6  12   1       16.49       16.40      1.69 o 
   7  12   1        0.04        0.40      0.63 o 
   8  12   1        0.28       -0.08      0.68 o 
   9  12   1       30.47       39.07      1.46 o 
  -2  13   1        1.28        1.10      0.60 o 
  -1  13   1       44.60       53.14      1.42 o 
   0  13   1        1.63        0.56      0.57 o 
   1  13   1       12.25       11.29      0.80 o 
   2  13   1        3.57        2.75      0.66 o 
   3  13   1        0.17       -0.94      0.98 o 
   4  13   1       26.40       34.13      1.58 o 
   5  13   1        3.88        2.98      0.69 o 
   6  13   1        0.12        0.98      0.64 o 
   7  13   1        7.38        6.94      0.81 o 
   1  14   1        0.22        0.49      1.27 o 
   2  14   1        0.70       -0.07      1.10 o 
   3  14   1        0.48       -0.14      1.04 o 
   4  14   1        8.80        9.20      1.03 o 
   5  14   1        4.76        4.13      0.94 o 
  -5 -13   2        0.72        0.73      0.86 o 
  -4 -13   2        1.25        1.50      0.98 o 
  -3 -13   2        0.15       -0.79      0.79 o 
  -2 -13   2        0.63        0.94      0.79 o 
  -1 -13   2       55.19       66.33      2.05 o 
   0 -13   2        8.43        6.33      0.61 o 
  -7 -12   2        4.94        3.82      0.74 o 
  -6 -12   2        1.53        1.58      0.70 o 
  -5 -12   2       45.75       48.01      1.42 o 
  -4 -12   2       12.06       13.06      1.66 o 
  -3 -12   2        1.22       -0.05      0.81 o 
  -2 -12   2        4.48        1.41      0.77 o 
  -1 -12   2        1.63        0.97      0.64 o 
   0 -12   2        0.83        1.51      0.60 o 
   1 -12   2        0.08        0.46      0.43 o 
   2 -12   2        0.11       -0.11      0.45 o 
   3 -12   2       23.05       23.27      1.12 o 
  -8 -11   2        8.19        7.27      0.80 o 
  -7 -11   2       21.72       26.24      1.26 o 
  -6 -11   2       13.90        9.53      0.79 o 
  -5 -11   2       55.31       56.77      1.67 o 
  -4 -11   2      111.02      124.04      2.13 o 
  -3 -11   2        6.93        5.88      0.68 o 
  -2 -11   2       56.19       64.75      1.29 o 
  -1 -11   2       12.03       15.60      1.12 o 
   0 -11   2       34.28       41.17      1.06 o 
   1 -11   2       23.78       28.21      0.88 o 
   2 -11   2        4.27        2.24      0.42 o 
   3 -11   2       44.07       57.45      1.33 o 
   4 -11   2       27.84       33.41      1.10 o 
   5 -11   2        0.11       -0.62      0.81 o 
  -9 -10   2       12.13        9.98      0.88 o 
  -8 -10   2        2.85        0.80      1.09 o 
  -7 -10   2       54.75       64.31      1.57 o 
  -6 -10   2        3.67        3.64      0.66 o 
  -5 -10   2       83.51       83.79      2.42 o 
  -4 -10   2       18.29       14.40      0.88 o 
  -3 -10   2        5.74        5.83      0.54 o 
  -2 -10   2        0.07        0.77      0.38 o 
  -1 -10   2      108.08      120.67      1.54 o 
   0 -10   2        1.70        3.03      0.80 o 
   1 -10   2        7.14        6.84      0.53 o 
   2 -10   2       10.91       10.22      0.55 o 
   3 -10   2       14.36       12.53      0.70 o 
   4 -10   2       79.26       89.59      1.63 o 
   5 -10   2        0.17       -0.65      0.65 o 
   6 -10   2        0.40       -0.17      1.33 o 
 -10  -9   2        9.64        9.92      0.70 o 
  -9  -9   2        4.78        3.96      0.73 o 
  -8  -9   2        9.18        7.94      0.90 o 
  -7  -9   2       17.68       19.19      1.10 o 
  -6  -9   2       18.33       17.66      1.04 o 
  -5  -9   2       13.72       10.89      0.70 o 
  -4  -9   2        0.03       -0.22      0.47 o 
  -3  -9   2       19.31       20.13      0.82 o 
  -2  -9   2        0.07        0.37      0.32 o 
  -1  -9   2      115.28      118.18      1.47 o 
   0  -9   2      196.58      184.57      2.79 o 
   1  -9   2      962.12      967.83     10.05 o 
   2  -9   2      281.07      283.33      2.83 o 
   3  -9   2       12.46       13.89      1.00 o 
   4  -9   2       64.46       62.27      1.27 o 
   5  -9   2        1.11        1.36      0.42 o 
   6  -9   2        3.92        2.93      0.70 o 
   7  -9   2        1.88        0.50      0.64 o 
 -10  -8   2        0.12        0.20      0.52 o 
  -9  -8   2        1.75        0.69      0.78 o 
  -8  -8   2       16.87       14.18      1.93 o 
  -7  -8   2      194.91      206.05      2.92 o 
  -6  -8   2       30.04       22.36      1.04 o 
  -5  -8   2       12.87       15.70      0.88 o 
  -4  -8   2        0.77        0.70      0.41 o 
  -3  -8   2       26.70       27.17      0.68 o 
  -2  -8   2        4.26        2.44      0.32 o 
  -1  -8   2      296.90      302.63      2.98 o 
   0  -8   2      145.71      147.33      2.38 o 
   1  -8   2      956.04      924.84      9.26 o 
   2  -8   2      622.62      592.74      6.29 o 
   3  -8   2       38.59       36.37      0.90 o 
   4  -8   2        7.12        4.94      0.48 o 
   5  -8   2       22.66       25.76      0.82 o 
   6  -8   2       18.63       18.30      0.99 o 
   7  -8   2        0.72        1.04      0.62 o 
   8  -8   2       40.43       38.43      1.25 o 
 -11  -7   2        9.99        9.87      1.05 o 
 -10  -7   2        2.00        2.44      0.51 o 
  -9  -7   2       34.62       36.79      0.94 o 
  -8  -7   2       38.06       39.26      1.22 o 
  -7  -7   2      398.80      418.39      5.11 o 
  -6  -7   2       46.05       41.92      1.86 o 
  -5  -7   2       62.88       67.45      1.33 o 
  -4  -7   2      412.92      411.22      3.90 o 
  -3  -7   2        5.95        9.30      0.43 o 
  -2  -7   2       30.33       31.31      0.67 o 
  -1  -7   2      343.34      316.44      3.04 o 
   0  -7   2        1.52        1.53      0.29 o 
   1  -7   2      672.85      640.95      5.81 o 
   2  -7   2      668.05      645.69      5.25 o 
   3  -7   2       28.90       30.73      0.67 o 
   4  -7   2      453.56      438.22      6.38 o 
   5  -7   2       55.34       44.86      1.36 o 
   6  -7   2       16.95       20.84      1.70 o 
   7  -7   2       26.23       20.78      1.09 o 
   8  -7   2        0.94       -0.14      0.49 o 
   9  -7   2       27.23       35.65      2.00 o 
 -11  -6   2        8.28        7.73      0.97 o 
 -10  -6   2       24.50       23.21      1.44 o 
  -9  -6   2       19.20       21.39      0.78 o 
  -8  -6   2        1.58        1.68      0.51 o 
  -7  -6   2      106.93      111.54      1.82 o 
  -6  -6   2      200.63      202.99      2.41 o 
  -5  -6   2      205.40      204.17      2.15 o 
  -4  -6   2       80.22       76.59      1.05 o 
  -3  -6   2       37.05       36.97      0.67 o 
  -2  -6   2      146.99      158.37      1.53 o 
  -1  -6   2       33.19       41.92      0.69 o 
   0  -6   2      456.14      465.49      4.27 o 
   1  -6   2      277.66      268.96      2.33 o 
   2  -6   2      192.82      164.92      1.49 o 
   3  -6   2       11.03       13.42      0.47 o 
   4  -6   2       28.23       28.44      1.07 o 
   5  -6   2        2.11        2.27      0.32 o 
   6  -6   2       37.80       28.63      0.69 o 
   7  -6   2      165.58      155.82      2.42 o 
   8  -6   2        0.06       -0.21      0.41 o 
   9  -6   2        2.28        1.96      0.50 o 
  10  -6   2       22.44       25.79      1.16 o 
 -11  -5   2        0.57        0.60      0.81 o 
 -10  -5   2        0.97        1.88      0.81 o 
  -9  -5   2        3.80        4.34      0.48 o 
  -8  -5   2       13.28       12.21      0.55 o 
  -7  -5   2      212.05      225.85      2.59 o 
  -6  -5   2      449.04      460.96      4.31 o 
  -5  -5   2       10.70       13.45      0.72 o 
  -4  -5   2      132.48      140.54      1.71 o 
  -3  -5   2       23.72       29.68      0.86 o 
  -2  -5   2     1428.26     1445.35     12.59 o 
  -1  -5   2     3456.32     3457.45     27.97 o 
   0  -5   2      205.87      194.25      1.91 o 
   1  -5   2       73.40       78.30      0.83 o 
   2  -5   2      345.41      321.54      2.44 o 
   3  -5   2      380.83      371.50      3.39 o 
   4  -5   2       70.54       73.44      0.89 o 
   5  -5   2        9.42        7.42      0.36 o 
   6  -5   2       11.12       14.39      0.81 o 
   7  -5   2      272.24      218.60      3.11 o 
   8  -5   2       12.23        7.23      0.67 o 
   9  -5   2       41.48       39.22      1.05 o 
  10  -5   2        2.68        4.16      0.45 o 
 -12  -4   2        4.68        3.70      1.16 o 
 -11  -4   2       26.09       28.85      1.55 o 
 -10  -4   2       26.82       31.79      1.47 o 
  -9  -4   2       46.48       44.38      1.23 o 
  -8  -4   2       11.27       12.54      0.59 o 
  -7  -4   2        1.07        1.37      0.34 o 
  -6  -4   2      117.86      118.93      1.51 o 
  -5  -4   2      179.93      175.75      1.82 o 
  -4  -4   2      581.07      548.38      5.04 o 
  -3  -4   2      485.88      470.11      4.70 o 
  -2  -4   2      404.21      429.61      3.89 o 
  -1  -4   2      223.67      280.91      2.42 o 
   0  -4   2       45.00       54.48      0.95 o 
   1  -4   2        7.89        8.62      0.32 o 
   2  -4   2        5.93        5.63      0.29 o 
   3  -4   2      146.76      145.45      1.45 o 
   4  -4   2       17.54       15.21      0.37 o 
   5  -4   2        0.09        0.47      0.20 o 
   6  -4   2       51.72       37.98      0.76 o 
   7  -4   2      338.26      291.65      3.17 o 
   8  -4   2       43.98       36.94      0.95 o 
   9  -4   2      103.80      103.15      1.52 o 
  10  -4   2       30.75       36.14      1.00 o 
  11  -4   2        8.67        6.79      0.54 o 
 -12  -3   2       20.01       22.77      1.85 o 
 -11  -3   2       48.55       48.91      2.37 o 
 -10  -3   2       86.40       88.70      2.14 o 
  -9  -3   2       26.27       25.21      1.06 o 
  -8  -3   2       18.12       17.44      0.75 o 
  -7  -3   2       37.39       39.64      0.60 o 
  -6  -3   2       11.18        9.12      0.35 o 
  -5  -3   2      617.79      598.32      4.94 o 
  -4  -3   2      274.84      256.45      2.09 o 
  -3  -3   2       10.83        9.61      0.40 o 
  -2  -3   2       42.23       43.20      0.56 o 
  -1  -3   2        1.26        2.57      0.25 o 
   0  -3   2      714.08      707.59      4.91 o 
   1  -3   2      938.03      895.83      6.10 o 
   2  -3   2       23.90       25.79      0.37 o 
   3  -3   2      292.99      327.12      2.64 o 
   4  -3   2      106.21       80.32      1.03 o 
   5  -3   2        5.87        4.71      0.27 o 
   6  -3   2      133.13      131.37      1.36 o 
   7  -3   2        0.13        0.33      0.41 o 
   8  -3   2      171.88      153.66      2.00 o 
   9  -3   2       15.70       15.88      0.58 o 
  10  -3   2        0.51        0.09      0.31 o 
  11  -3   2       47.87       51.10      1.17 o 
 -12  -2   2       33.33       35.59      1.66 o 
 -11  -2   2        6.61        6.05      0.86 o 
 -10  -2   2       12.00        9.56      0.70 o 
  -9  -2   2       44.96       44.05      1.82 o 
  -8  -2   2        5.85        6.59      0.42 o 
  -7  -2   2      299.66      309.12      3.24 o 
  -6  -2   2       20.24       16.25      0.44 o 
  -5  -2   2      364.31      399.28      3.06 o 
  -4  -2   2      765.98      801.77      6.47 o 
  -3  -2   2      141.48      150.14      1.36 o 
  -2  -2   2       36.36       33.52      0.61 o 
  -1  -2   2    10001.71    10354.93    116.72 o 
   0  -2   2     4146.09     4186.09     25.31 o 
   1  -2   2       91.43       72.96      0.54 o 
   2  -2   2     2197.87     2032.41     13.09 o 
   3  -2   2       96.65       80.40      0.65 o 
   4  -2   2     1598.06     1742.78     13.94 o 
   5  -2   2      463.17      503.09      4.15 o 
   6  -2   2      181.34      161.53      1.47 o 
   7  -2   2       19.07       29.40      1.36 o 
   8  -2   2       81.85       74.03      1.38 o 
   9  -2   2       12.24       10.60      0.57 o 
  10  -2   2       90.93       97.79      1.55 o 
  11  -2   2        3.54        1.99      0.38 o 
 -12  -1   2        1.58       -0.12      0.92 o 
 -11  -1   2       20.22       25.74      1.15 o 
 -10  -1   2      161.20      172.44      2.60 o 
  -9  -1   2      338.48      359.41      4.53 o 
  -8  -1   2       35.39       39.36      0.83 o 
  -7  -1   2      103.92      100.43      1.30 o 
  -6  -1   2        3.97        3.43      0.28 o 
  -5  -1   2      373.94      375.57      3.31 o 
  -4  -1   2      639.27      658.86      5.19 o 
  -3  -1   2      205.40      215.71      1.59 o 
  -2  -1   2      637.71      581.12      3.95 o 
   0  -1   2     1850.05     2044.61     12.95 o 
   1  -1   2       34.12       29.27      0.34 o 
   2  -1   2      512.32      494.99      3.21 o 
   3  -1   2      740.60      723.20      5.66 o 
   4  -1   2     1305.09     1303.70     17.41 o 
   5  -1   2      984.19     1067.44      9.30 o 
   6  -1   2      192.84      195.61      1.75 o 
   7  -1   2      487.33      473.57      3.69 o 
   8  -1   2        2.78        1.50      0.68 o 
   9  -1   2      240.10      244.39      2.52 o 
  10  -1   2        0.38        0.47      0.34 o 
  11  -1   2       70.11       75.67      1.39 o 
  12  -1   2        5.00        5.45      0.49 o 
 -11   0   2        0.03        0.31      0.55 o 
 -10   0   2        5.23        3.48      0.55 o 
  -9   0   2      214.67      221.73      3.02 o 
  -8   0   2      137.37      139.48      2.06 o 
  -7   0   2       86.74       80.54      1.34 o 
  -6   0   2      431.73      391.95      3.46 o 
  -5   0   2       10.64       12.71      0.40 o 
  -4   0   2      314.91      375.57      3.69 o 
  -3   0   2     1380.27     1427.48     10.31 o 
  -2   0   2      463.53      501.13      3.04 o 
  -1   0   2     3673.64     3549.01     23.77 o 
   0   0   2       79.51       77.56      0.73 o 
   1   0   2     4787.23     4818.92     54.59 o 
   2   0   2      923.57      880.96      5.97 o 
   3   0   2      893.02      892.79      6.07 o 
   4   0   2      769.52      826.49      5.93 o 
   5   0   2     1570.12     1543.56     11.25 o 
   6   0   2      174.46      164.72      1.50 o 
   7   0   2      177.87      178.09      1.65 o 
   8   0   2        6.39        6.72      0.54 o 
   9   0   2       19.03       17.63      0.90 o 
  10   0   2      319.50      326.65      3.31 o 
  11   0   2        1.96        1.35      0.41 o 
  12   0   2        5.91        5.93      0.63 o 
 -11   1   2        4.53        5.41      0.62 o 
 -10   1   2        0.35        0.01      0.48 o 
  -9   1   2      503.68      503.57      6.02 o 
  -8   1   2       17.35       18.30      0.85 o 
  -7   1   2        0.04        0.20      0.31 o 
  -6   1   2      267.80      258.45      2.66 o 
  -5   1   2       50.67       49.82      0.70 o 
  -4   1   2     1023.90      993.97      9.45 o 
  -3   1   2      616.30      623.76      7.52 o 
  -2   1   2      592.53      592.46      3.87 o 
  -1   1   2     1708.70     1593.48     10.14 o 
   0   1   2     5859.57     5933.78    119.27 o 
   1   1   2       47.12       52.65      0.78 o 
   2   1   2     1521.16     1487.43     11.66 o 
   3   1   2      109.05      126.10      0.95 o 
   4   1   2     1489.84     1497.83     10.95 o 
   5   1   2       83.46      105.88      1.26 o 
   6   1   2       24.67       24.58      0.49 o 
   7   1   2      111.86      105.01      0.93 o 
   8   1   2        1.47        2.05      0.22 o 
   9   1   2       71.24       71.65      1.40 o 
  10   1   2      451.00      479.05      4.67 o 
  11   1   2       36.78       34.05      0.91 o 
  12   1   2        1.05        1.52      0.48 o 
 -11   2   2       10.32       10.24      0.64 o 
 -10   2   2       82.17       85.74      1.56 o 
  -9   2   2        1.08        1.12      0.58 o 
  -8   2   2      231.13      235.81      3.02 o 
  -7   2   2        0.44        0.14      0.29 o 
  -6   2   2      566.41      528.38      5.14 o 
  -5   2   2      346.81      357.83      3.53 o 
  -4   2   2      550.85      624.45      6.08 o 
  -3   2   2      811.85      837.32     11.05 o 
  -2   2   2      120.41      119.18      1.11 o 
  -1   2   2     1392.73     1282.31     10.35 o 
   0   2   2        1.73        2.32      0.09 o 
   1   2   2     3965.50     4328.41     30.12 o 
   3   2   2      281.05      247.06      1.65 o 
   4   2   2     1279.54     1299.41      8.97 o 
   5   2   2      794.74      823.02      6.09 o 
   6   2   2      515.14      532.31      4.12 o 
   7   2   2        3.03        1.88      0.21 o 
   8   2   2      269.97      260.48      2.19 o 
   9   2   2       15.67       15.80      0.58 o 
  10   2   2      495.26      526.04      5.08 o 
  11   2   2      303.00      322.89      3.37 o 
  12   2   2       52.11       62.14      1.37 o 
 -11   3   2       28.42       34.73      1.47 o 
 -10   3   2        5.17        5.46      0.70 o 
  -9   3   2       68.74       70.01      1.26 o 
  -8   3   2        6.17        4.48      0.41 o 
  -7   3   2       60.31       53.77      1.00 o 
  -6   3   2       28.72       15.79      0.68 o 
  -5   3   2      132.53      121.52      1.50 o 
  -4   3   2      275.71      305.71      2.57 o 
  -3   3   2      890.09     1007.55      8.77 o 
  -2   3   2       86.57       67.10      0.71 o 
  -1   3   2     3194.83     3028.54     30.26 o 
   0   3   2      129.23      103.93      0.71 o 
   1   3   2     4913.96     4962.82     30.34 o 
   2   3   2    11194.35    11497.70    104.93 o 
   3   3   2      163.12      164.76      1.46 o 
   4   3   2        7.42        6.71      0.38 o 
   5   3   2     2215.16     2214.30     16.61 o 
   6   3   2      298.13      320.02      2.76 o 
   7   3   2        6.76       10.09      0.38 o 
   8   3   2      166.27      172.92      1.58 o 
   9   3   2       25.54       17.90      0.54 o 
  10   3   2      205.94      215.08      2.40 o 
  11   3   2       86.20       86.79      1.37 o 
  12   3   2       12.27       12.10      0.82 o 
 -10   4   2       35.60       36.75      1.40 o 
  -9   4   2        5.11        5.11      0.62 o 
  -8   4   2        1.27        0.50      0.51 o 
  -7   4   2      116.46      108.59      1.99 o 
  -6   4   2       21.55       23.58      1.96 o 
  -5   4   2      125.32      128.69      1.97 o 
  -4   4   2       42.61       49.19      1.16 o 
  -3   4   2       34.47       23.43      0.56 o 
  -2   4   2      119.36      141.86      1.35 o 
  -1   4   2       68.01       62.42      0.57 o 
   0   4   2      381.91      351.44      2.22 o 
   1   4   2      242.32      213.50      1.48 o 
   2   4   2      126.49      145.51      1.15 o 
   3   4   2        0.19        0.83      0.16 o 
   4   4   2      307.41      290.40      2.31 o 
   5   4   2      223.96      229.95      1.91 o 
   6   4   2       80.59       85.99      1.42 o 
   7   4   2        1.12        0.62      0.23 o 
   8   4   2       96.36      100.48      1.13 o 
   9   4   2        2.72        2.82      0.31 o 
  10   4   2       14.91       12.66      0.56 o 
  11   4   2       80.22       81.49      1.73 o 
  12   4   2       39.62       44.26      1.63 o 
 -10   5   2       80.59       99.17      2.22 o 
  -9   5   2        0.05        0.82      0.53 o 
  -8   5   2       65.87       66.34      3.00 o 
  -7   5   2       14.97       10.98      1.39 o 
  -6   5   2      175.44      152.09      4.39 o 
  -5   5   2        0.98       -0.36      0.36 o 
  -4   5   2       15.53       23.25      0.83 o 
  -3   5   2       11.87       14.72      0.54 o 
  -2   5   2      285.45      292.67      2.45 o 
  -1   5   2       54.88       63.66      0.72 o 
   0   5   2      215.91      216.73      1.82 o 
   1   5   2      630.80      641.13      4.49 o 
   2   5   2     1469.68     1580.99     11.06 o 
   3   5   2     1284.90     1333.45      9.90 o 
   4   5   2      304.78      298.68      2.79 o 
   5   5   2      567.81      550.24      4.26 o 
   6   5   2      125.80      120.80      1.16 o 
   7   5   2      128.80      134.49      1.39 o 
   8   5   2       36.56       36.55      0.72 o 
   9   5   2       11.41       10.64      0.58 o 
  10   5   2       86.14       82.28      1.23 o 
  11   5   2       60.17       69.30      1.64 o 
  12   5   2       42.06       50.04      1.83 o 
  -9   6   2        6.87        4.97      1.50 o 
  -8   6   2       81.15       82.06      3.35 o 
  -7   6   2       16.82       11.79      1.50 o 
  -6   6   2      290.31      251.60      6.36 o 
  -5   6   2       65.58       73.82      1.78 o 
  -4   6   2       22.55       25.28      1.56 o 
  -3   6   2       80.03       90.70      0.88 o 
  -2   6   2      282.92      292.97      2.48 o 
  -1   6   2       54.82       44.63      0.84 o 
   0   6   2       28.44       25.33      0.45 o 
   1   6   2      514.73      490.13      4.39 o 
   2   6   2     3631.65     3707.60     27.85 o 
   3   6   2     1075.66     1101.75      7.78 o 
   4   6   2      296.49      302.64      2.87 o 
   5   6   2      291.78      302.73      2.90 o 
   6   6   2        2.05        3.67      0.60 o 
   7   6   2      754.67      768.55      6.36 o 
   8   6   2      673.10      682.87      7.90 o 
   9   6   2        0.00       -0.40      0.40 o 
  10   6   2       13.80       13.85      0.85 o 
  11   6   2       40.84       40.39      1.72 o 
  12   6   2       10.02        9.97      1.08 o 
  -5   7   2      125.08      118.92      3.35 o 
  -4   7   2        9.77       11.18      0.57 o 
  -3   7   2       41.59       43.87      0.77 o 
  -2   7   2       25.36       32.28      0.54 o 
  -1   7   2        5.48        8.99      0.37 o 
   0   7   2      170.05      171.90      1.53 o 
   1   7   2      369.51      343.16      3.20 o 
   2   7   2       33.56       40.96      0.62 o 
   3   7   2        0.11       -0.05      0.41 o 
   4   7   2      314.82      307.96      2.96 o 
   5   7   2        4.55        5.01      0.35 o 
   6   7   2      177.00      180.28      1.78 o 
   7   7   2      219.89      231.52      2.68 o 
   8   7   2      290.32      299.01      3.34 o 
   9   7   2       26.55       28.65      1.08 o 
  10   7   2        4.52        4.14      0.58 o 
  11   7   2       53.17       52.74      1.89 o 
  12   7   2        0.38        0.75      0.89 o 
  -5   8   2        0.42       -0.10      0.30 o 
  -4   8   2        5.29        5.02      0.36 o 
  -3   8   2      158.55      160.44      1.84 o 
  -2   8   2       17.41       15.27      0.67 o 
  -1   8   2      270.23      260.04      2.42 o 
   0   8   2       45.02       37.23      0.77 o 
   1   8   2       50.17       53.64      0.82 o 
   2   8   2        2.64        0.58      0.29 o 
   3   8   2       61.70       62.38      0.90 o 
   4   8   2       34.14       26.66      0.69 o 
   5   8   2      440.09      456.19      4.29 o 
   6   8   2       58.04       65.02      2.00 o 
   7   8   2       82.72       80.97      1.76 o 
   8   8   2      370.88      387.19      9.12 o 
   9   8   2        2.02        1.68      0.59 o 
  10   8   2       50.41       52.29      1.65 o 
  11   8   2        3.96        5.02      0.77 o 
  12   8   2        6.12        6.69      1.68 o 
  -6   9   2        0.02        0.13      0.36 o 
  -5   9   2       31.46       28.57      0.78 o 
  -4   9   2       10.87       11.40      0.49 o 
  -3   9   2       40.83       34.61      0.73 o 
  -2   9   2        7.40        6.86      0.41 o 
  -1   9   2     1157.25     1162.68     11.66 o 
   0   9   2     1107.82     1102.07      9.69 o 
   1   9   2        0.87       -0.08      1.18 o 
   2   9   2      198.90      193.50      2.24 o 
   3   9   2        6.51        5.26      0.35 o 
   4   9   2      125.20      127.72      1.72 o 
   5   9   2      193.93      213.26      2.53 o 
   6   9   2       23.57       23.18      2.11 o 
   7   9   2        3.72        1.58      0.80 o 
   8   9   2      240.44      250.58      3.73 o 
   9   9   2       26.78       24.84      2.94 o 
  10   9   2       10.72        8.50      0.75 o 
  11   9   2       13.19       13.82      1.02 o 
  -6  10   2        9.48        7.16      1.33 o 
  -5  10   2       27.44       22.62      1.03 o 
  -4  10   2       32.95       33.71      0.72 o 
  -3  10   2       36.82       39.68      0.82 o 
  -2  10   2       13.24        7.88      0.44 o 
  -1  10   2      183.59      183.92      2.64 o 
   0  10   2      765.03      763.93      7.89 o 
   1  10   2      199.20      189.02      2.25 o 
   2  10   2       18.66       18.78      0.77 o 
   3  10   2        1.21        2.42      0.42 o 
   4  10   2        5.49        5.30      0.48 o 
   5  10   2        1.29        0.92      0.53 o 
   6  10   2        0.95       -0.24      0.53 o 
   7  10   2       19.53       21.11      1.27 o 
   8  10   2      124.79      134.21      2.23 o 
   9  10   2        9.97        8.33      0.80 o 
  10  10   2        1.53        1.36      0.68 o 
  11  10   2        9.62        8.62      0.84 o 
  -5  11   2       16.39       16.06      1.27 o 
  -4  11   2       30.59       32.86      0.92 o 
  -3  11   2       23.35       23.08      0.76 o 
  -2  11   2        0.68        0.95      0.42 o 
  -1  11   2       43.38       46.68      1.18 o 
   0  11   2        0.15       -0.04      0.56 o 
   1  11   2       47.01       45.93      3.14 o 
   2  11   2       14.85        9.56      0.58 o 
   3  11   2        1.41        0.96      0.46 o 
   4  11   2        6.60        5.90      0.59 o 
   5  11   2       46.99       48.11      2.79 o 
   6  11   2      123.81      129.39      2.14 o 
   7  11   2        0.35        0.73      0.61 o 
   8  11   2       49.14       55.91      1.50 o 
   9  11   2        8.17        5.57      0.77 o 
  10  11   2       58.27       69.04      1.73 o 
  -4  12   2       18.21       19.67      1.24 o 
  -3  12   2        0.74       -0.44      0.50 o 
  -2  12   2        6.68        8.02      0.64 o 
  -1  12   2       42.41       45.34      1.19 o 
   0  12   2       24.96       25.71      1.04 o 
   1  12   2      127.03      140.53      2.45 o 
   2  12   2      149.08      158.82      3.68 o 
   3  12   2       14.08        8.72      0.68 o 
   4  12   2       15.35       10.93      0.74 o 
   5  12   2       38.39       42.63      1.28 o 
   6  12   2       67.19       68.04      1.58 o 
   7  12   2       11.06        8.65      0.76 o 
   8  12   2        0.10       -0.26      0.68 o 
   9  12   2        0.12       -0.03      0.70 o 
  -2  13   2       45.40       53.63      1.91 o 
  -1  13   2       23.44       23.95      1.11 o 
   0  13   2        0.70        1.04      0.57 o 
   1  13   2        1.53        2.47      0.61 o 
   2  13   2       52.72       54.00      1.47 o 
   3  13   2       95.75       94.78      2.36 o 
   4  13   2       26.98       30.09      1.62 o 
   5  13   2        1.34        0.12      0.61 o 
   6  13   2       17.17       13.39      0.85 o 
   7  13   2        5.29        5.47      0.74 o 
   8  13   2        3.20        2.84      0.74 o 
   0  14   2        0.19       -0.59      0.59 o 
   1  14   2        4.36        3.02      0.67 o 
   2  14   2        6.02        6.55      0.94 o 
   3  14   2        7.04        6.76      2.02 o 
   4  14   2        2.54        2.40      0.86 o 
   5  14   2        8.55        8.08      0.96 o 
   6  14   2        0.84        0.82      0.86 o 
  -2 -13   3        5.84        3.64      0.67 o 
  -1 -13   3       30.31       34.56      2.08 o 
  -6 -12   3        2.43        2.26      0.60 o 
  -5 -12   3        2.02        3.67      1.02 o 
  -4 -12   3        0.90       -0.51      0.51 o 
  -3 -12   3        7.43        9.34      0.80 o 
  -2 -12   3      161.69      170.96      2.70 o 
  -1 -12   3      107.90      108.62      1.98 o 
   0 -12   3       11.04       12.84      0.78 o 
   1 -12   3       27.70       30.88      1.24 o 
   2 -12   3        5.32        4.45      0.66 o 
  -7 -11   3        0.90        0.35      0.57 o 
  -6 -11   3        6.88        4.17      0.63 o 
  -5 -11   3        0.92       -0.22      0.61 o 
  -4 -11   3       26.09       18.22      1.09 o 
  -3 -11   3       81.71       71.34      1.60 o 
  -2 -11   3      109.32      114.97      2.66 o 
  -1 -11   3       35.38       36.37      1.08 o 
   0 -11   3        0.72        0.79      0.43 o 
   1 -11   3        3.39        2.12      0.44 o 
   2 -11   3       16.28       12.08      0.72 o 
   3 -11   3       29.33       29.71      1.12 o 
   4 -11   3       42.54       48.93      1.32 o 
  -8 -10   3       15.33       15.11      2.12 o 
  -7 -10   3       15.81       15.40      0.83 o 
  -6 -10   3       11.74       13.15      0.82 o 
  -5 -10   3       16.10       15.47      0.95 o 
  -4 -10   3       17.65       12.57      1.41 o 
  -3 -10   3       40.28       40.86      1.24 o 
  -2 -10   3      280.82      303.64      5.32 o 
  -1 -10   3       44.98       52.12      1.20 o 
   0 -10   3       17.03       17.54      1.33 o 
   1 -10   3        8.66        7.66      0.48 o 
   2 -10   3        5.96        4.00      0.52 o 
   3 -10   3       16.15       13.01      0.83 o 
   4 -10   3        3.18        1.14      0.51 o 
   5 -10   3        4.34        5.26      0.59 o 
   6 -10   3        1.60        0.40      0.80 o 
  -9  -9   3       13.06        9.46      0.67 o 
  -8  -9   3       15.43       17.42      0.93 o 
  -7  -9   3        7.71        5.12      0.89 o 
  -6  -9   3       16.36       15.93      0.93 o 
  -5  -9   3       45.33       52.06      1.34 o 
  -4  -9   3      463.77      474.52      5.75 o 
  -3  -9   3       12.49       10.78      0.60 o 
  -2  -9   3       45.35       46.09      0.90 o 
  -1  -9   3       18.82       18.96      0.81 o 
   0  -9   3        0.09       -0.37      0.37 o 
   1  -9   3        1.39        0.47      0.75 o 
   2  -9   3        3.55        4.17      0.46 o 
   3  -9   3       61.23       57.22      1.27 o 
   4  -9   3       71.84       69.15      1.92 o 
   5  -9   3       30.72       30.13      0.97 o 
   6  -9   3       44.19       47.37      1.15 o 
   7  -9   3       17.84       21.62      1.27 o 
 -10  -8   3        5.83        5.72      0.73 o 
  -9  -8   3       10.42        9.70      0.60 o 
  -8  -8   3        8.82        6.83      1.20 o 
  -7  -8   3      277.38      288.76      3.28 o 
  -6  -8   3      158.76      158.83      2.43 o 
  -5  -8   3       22.48       26.30      1.21 o 
  -4  -8   3       45.16       54.01      1.27 o 
  -3  -8   3        0.19       -0.11      0.33 o 
  -2  -8   3      137.71      133.79      1.58 o 
  -1  -8   3        6.92        5.29      0.39 o 
   0  -8   3      155.38      167.87      2.74 o 
   1  -8   3      384.90      381.51      4.39 o 
   2  -8   3        4.37        1.93      0.86 o 
   3  -8   3        4.57        4.92      0.51 o 
   4  -8   3      230.35      213.86      2.91 o 
   5  -8   3      200.23      197.71      6.04 o 
   6  -8   3        0.01        0.20      0.42 o 
   7  -8   3       85.97       76.67      1.94 o 
   8  -8   3        0.17       -0.87      0.87 o 
 -10  -7   3        3.28        1.78      0.86 o 
  -9  -7   3        5.67        4.78      0.56 o 
  -8  -7   3       19.43       16.28      0.79 o 
  -7  -7   3      391.54      395.86      4.21 o 
  -6  -7   3      585.00      608.75      7.13 o 
  -5  -7   3       70.98       69.94      1.42 o 
  -4  -7   3      222.45      225.69      2.33 o 
  -3  -7   3       42.50       42.40      0.81 o 
  -2  -7   3        0.52        0.46      0.29 o 
  -1  -7   3       96.29      106.18      1.30 o 
   0  -7   3      176.07      168.61      1.82 o 
   1  -7   3      254.50      250.35      2.25 o 
   2  -7   3      455.94      433.92      3.65 o 
   3  -7   3      115.41      112.46      2.21 o 
   4  -7   3        2.85        0.28      0.41 o 
   5  -7   3        0.05        0.03      0.41 o 
   6  -7   3       66.17       69.19      1.52 o 
   7  -7   3        2.21        0.92      0.39 o 
   8  -7   3        3.72        2.26      0.57 o 
   9  -7   3       11.93       12.93      0.85 o 
 -11  -6   3        3.35        3.19      0.89 o 
 -10  -6   3        0.04       -0.77      0.77 o 
  -9  -6   3        2.04        1.09      0.58 o 
  -8  -6   3       30.24       29.47      0.85 o 
  -7  -6   3       18.92       15.93      0.76 o 
  -6  -6   3      535.59      549.50      5.51 o 
  -5  -6   3       37.29       35.21      2.06 o 
  -4  -6   3       61.49       63.27      1.38 o 
  -3  -6   3       25.71       25.05      0.62 o 
  -2  -6   3        0.21        1.38      0.29 o 
  -1  -6   3      296.19      312.14      2.99 o 
   0  -6   3      134.77      128.11      1.43 o 
   1  -6   3      342.66      363.65      3.06 o 
   2  -6   3      458.07      482.36      3.99 o 
   3  -6   3      356.68      358.62      3.70 o 
   4  -6   3       18.37       13.88      1.28 o 
   5  -6   3      146.89      145.52      1.84 o 
   6  -6   3       48.17       39.53      0.88 o 
   7  -6   3       59.48       50.98      1.18 o 
   8  -6   3       42.51       44.88      1.24 o 
   9  -6   3        2.21        2.26      0.57 o 
 -11  -5   3        0.22       -0.54      0.81 o 
 -10  -5   3        1.45        0.08      0.72 o 
  -9  -5   3        1.79        0.20      0.53 o 
  -8  -5   3      127.55      141.29      1.86 o 
  -7  -5   3       51.77       51.38      0.93 o 
  -6  -5   3       33.16       27.98      0.98 o 
  -5  -5   3        5.61        2.74      0.50 o 
  -4  -5   3       62.41       54.83      0.88 o 
  -3  -5   3      225.25      230.79      2.29 o 
  -2  -5   3       43.30       45.35      0.82 o 
  -1  -5   3       36.16       62.86      1.01 o 
   1  -5   3       84.82       95.64      0.99 o 
   2  -5   3     1371.95     1394.39     11.81 o 
   3  -5   3      240.45      247.66      2.39 o 
   4  -5   3      372.67      376.42      3.49 o 
   5  -5   3       23.63       25.50      0.56 o 
   6  -5   3        6.68        5.46      0.52 o 
   7  -5   3        0.19        0.56      0.33 o 
   8  -5   3      192.27      181.33      2.80 o 
   9  -5   3       12.34       14.59      0.78 o 
  10  -5   3       26.43       27.19      1.04 o 
 -11  -4   3        1.86       -0.09      0.81 o 
 -10  -4   3       62.34       57.51      1.83 o 
  -9  -4   3      312.67      319.89      4.76 o 
  -8  -4   3       17.62       18.58      0.92 o 
  -7  -4   3      336.37      331.15      3.14 o 
  -6  -4   3       16.57       17.53      0.57 o 
  -5  -4   3      111.13      115.13      1.21 o 
  -4  -4   3      199.86      178.09      1.66 o 
  -3  -4   3      188.70      175.20      2.35 o 
  -2  -4   3       35.86       52.88      0.76 o 
  -1  -4   3      271.52      325.02      3.10 o 
   0  -4   3      538.05      575.24      4.32 o 
   1  -4   3        4.89        8.49      0.40 o 
   2  -4   3     1066.54     1166.20      9.15 o 
   3  -4   3      194.15      215.30      3.95 o 
   4  -4   3        0.00       -0.06      0.20 o 
   5  -4   3       21.42       26.19      0.58 o 
   6  -4   3       39.71       28.01      1.18 o 
   7  -4   3       32.15       35.72      1.55 o 
   8  -4   3       15.01       18.90      0.65 o 
   9  -4   3      189.57      199.29      2.39 o 
  10  -4   3        5.95        7.48      0.53 o 
  11  -4   3        1.54        0.34      0.47 o 
 -11  -3   3        7.76        5.28      0.92 o 
 -10  -3   3       18.65       19.83      1.39 o 
  -9  -3   3      120.24      116.49      5.32 o 
  -8  -3   3       15.85       15.49      0.77 o 
  -7  -3   3       24.55       20.68      0.74 o 
  -6  -3   3      552.55      552.31      6.50 o 
  -5  -3   3      161.15      164.74      1.54 o 
  -4  -3   3       63.08       61.94      0.76 o 
  -3  -3   3        2.96        5.88      0.43 o 
  -2  -3   3       11.68       18.69      0.42 o 
  -1  -3   3     2195.39     2373.46     18.66 o 
   0  -3   3     3640.89     3702.42     27.00 o 
   1  -3   3      221.67      231.59      1.96 o 
   2  -3   3      268.98      267.97      2.24 o 
   3  -3   3       37.45       36.12      0.71 o 
   4  -3   3       54.28       54.97      0.84 o 
   5  -3   3       22.14       19.20      0.67 o 
   6  -3   3      286.18      239.97      2.32 o 
   7  -3   3       89.47       78.81      1.78 o 
   8  -3   3       83.26       81.09      1.23 o 
   9  -3   3       70.53       68.55      0.98 o 
  10  -3   3      105.00      109.81      1.40 o 
  11  -3   3       26.29       30.47      0.99 o 
 -11  -2   3        1.86        0.33      0.81 o 
 -10  -2   3        0.80       -0.72      0.72 o 
  -9  -2   3        9.59       15.72      1.14 o 
  -8  -2   3      163.75      155.33      1.93 o 
  -7  -2   3        3.64        3.10      0.35 o 
  -6  -2   3       23.31       22.47      0.55 o 
  -5  -2   3      601.82      608.65      6.70 o 
  -4  -2   3       29.93       20.50      0.46 o 
  -3  -2   3       74.14       84.72      0.97 o 
  -2  -2   3     1563.78     1631.46     14.11 o 
  -1  -2   3     7987.65     7814.13     70.88 o 
   0  -2   3      961.04     1041.87      9.75 o 
   1  -2   3      475.18      452.47      3.17 o 
   2  -2   3      823.27      815.21      5.98 o 
   3  -2   3      248.88      228.38      1.92 o 
   4  -2   3     1454.14     1446.12     12.53 o 
   5  -2   3      138.15      143.03      1.44 o 
   6  -2   3       78.77       82.30      1.00 o 
   7  -2   3     1373.54     1343.78     11.74 o 
   8  -2   3       53.67       48.74      0.83 o 
   9  -2   3       39.76       37.34      0.77 o 
  10  -2   3       13.86       10.23      0.54 o 
  11  -2   3        2.73        2.64      0.41 o 
  12  -2   3        1.85        0.81      1.50 o 
 -11  -1   3       17.49       19.29      1.39 o 
 -10  -1   3        2.48        2.43      0.63 o 
  -9  -1   3       18.51       19.34      1.04 o 
  -8  -1   3       98.78      102.69      1.71 o 
  -7  -1   3       48.58       50.75      0.91 o 
  -6  -1   3      125.15      123.06      1.51 o 
  -5  -1   3       23.25       32.05      0.55 o 
  -4  -1   3     2114.63     2188.23     18.97 o 
  -3  -1   3      642.42      744.26      5.48 o 
  -2  -1   3     3922.42     4000.57     29.15 o 
  -1  -1   3     9493.78     9860.03     90.97 o 
   0  -1   3      641.08      671.48      5.94 o 
   1  -1   3       33.01       29.83      0.70 o 
   2  -1   3      494.35      487.58      3.32 o 
   3  -1   3       46.93       53.80      0.59 o 
   4  -1   3        0.09        0.32      0.22 o 
   5  -1   3       59.06       62.86      0.79 o 
   6  -1   3      439.64      467.59      3.80 o 
   7  -1   3     1599.99     1570.79     12.56 o 
   8  -1   3      113.36      111.28      1.35 o 
   9  -1   3        3.93        2.42      0.35 o 
  10  -1   3       69.52       69.81      1.10 o 
  11  -1   3        0.34        0.32      0.41 o 
  12  -1   3       19.41       21.88      0.94 o 
 -11   0   3       11.55       15.12      0.96 o 
 -10   0   3        2.48        0.78      0.54 o 
  -9   0   3      288.30      298.59      3.88 o 
  -8   0   3      224.34      217.23      2.93 o 
  -7   0   3       99.81      105.03      1.33 o 
  -6   0   3       58.57       56.94      0.78 o 
  -5   0   3       20.69       25.77      0.51 o 
  -4   0   3      753.80      858.84      7.26 o 
  -3   0   3     6449.58     6621.03     44.46 o 
  -2   0   3      332.44      346.89      2.83 o 
  -1   0   3    10749.29    10916.53    193.93 o 
   0   0   3     2493.00     2768.23     22.78 o 
   1   0   3      133.24      145.96      1.24 o 
   2   0   3      870.72      830.12      5.92 o 
   3   0   3     1674.62     1691.82     12.12 o 
   4   0   3        5.21        3.45      0.18 o 
   5   0   3      125.10      106.43      1.02 o 
   6   0   3      193.84      175.50      1.46 o 
   7   0   3      370.58      336.74      2.90 o 
   8   0   3      593.35      606.43      5.65 o 
   9   0   3      110.92      108.67      1.26 o 
  10   0   3       19.19       17.02      1.65 o 
  11   0   3        0.20        0.37      0.41 o 
  12   0   3        3.32        2.52      0.47 o 
 -11   1   3        5.02        4.58      0.62 o 
 -10   1   3       15.85       13.51      0.84 o 
  -9   1   3       23.14       26.49      0.98 o 
  -8   1   3       14.61       16.02      0.96 o 
  -7   1   3      134.36      133.22      2.09 o 
  -6   1   3      595.81      558.58      5.49 o 
  -5   1   3        3.44        1.37      0.20 o 
  -4   1   3      225.07      199.73      1.66 o 
  -3   1   3      644.30      674.86      5.70 o 
  -2   1   3      732.66      747.07      5.13 o 
  -1   1   3      196.46      170.06      1.29 o 
   0   1   3       81.27       86.88      0.78 o 
   1   1   3      584.26      619.87     12.53 o 
   2   1   3     3231.62     3469.42     28.13 o 
   3   1   3       70.02       57.03      0.59 o 
   4   1   3     2629.58     2692.42     19.73 o 
   5   1   3      653.21      753.39      5.57 o 
   6   1   3       12.23       14.12      0.38 o 
   7   1   3       15.37       15.04      0.48 o 
   8   1   3      312.57      330.09      2.70 o 
   9   1   3       78.48       74.70      1.03 o 
  10   1   3      210.21      206.50      3.09 o 
  11   1   3        5.14        4.84      0.48 o 
  12   1   3        0.04        0.72      0.48 o 
 -11   2   3       78.46       86.63      1.66 o 
 -10   2   3        0.65        0.22      0.52 o 
  -9   2   3        9.27        8.30      0.56 o 
  -8   2   3      106.06      104.46      1.69 o 
  -7   2   3        6.48        4.93      0.44 o 
  -6   2   3     1691.64     1610.55     15.26 o 
  -5   2   3      366.42      376.16      3.74 o 
  -4   2   3       32.24       32.26      0.46 o 
  -3   2   3       29.00       28.55      0.43 o 
  -2   2   3      164.84      176.81      1.34 o 
  -1   2   3      735.11      726.67      4.91 o 
   0   2   3       11.18        7.15      0.21 o 
   1   2   3      521.38      555.73      3.76 o 
   2   2   3     7210.53     7769.05     54.96 o 
   3   2   3     7468.79     7671.48     88.12 o 
   4   2   3      731.77      803.37      5.91 o 
   5   2   3     3266.92     3437.23     26.92 o 
   6   2   3       44.23       40.31      0.58 o 
   7   2   3      261.11      258.28      2.15 o 
   8   2   3        1.37        2.53      0.28 o 
   9   2   3      138.99      143.47      1.39 o 
  10   2   3       98.03       95.07      1.39 o 
  11   2   3       50.56       51.57      1.39 o 
  12   2   3       11.39       12.16      0.70 o 
 -10   3   3        6.81        6.58      0.56 o 
  -9   3   3        0.08        0.45      0.41 o 
  -8   3   3        0.00       -0.38      0.38 o 
  -7   3   3       81.58       79.41      1.31 o 
  -6   3   3     1858.90     1803.68     17.05 o 
  -5   3   3       88.63       88.45      0.94 o 
  -4   3   3      271.10      269.04      2.46 o 
  -3   3   3     1312.40     1270.00     10.39 o 
  -2   3   3        0.34       -0.13      0.13 o 
  -1   3   3       19.04       16.99      0.38 o 
   0   3   3      171.22      162.01      1.60 o 
   1   3   3       62.60       69.54      0.57 o 
   2   3   3     8094.79     8345.12     64.35 o 
   3   3   3     8251.15     8317.25     67.62 o 
   4   3   3       41.76       39.46      0.76 o 
   5   3   3       30.23       50.14      0.85 o 
   6   3   3      337.23      318.73      2.77 o 
   7   3   3       77.33       88.11      0.99 o 
   8   3   3        0.30       -0.11      0.24 o 
   9   3   3      285.64      276.43      2.36 o 
  10   3   3        4.66        5.13      0.59 o 
  11   3   3       13.22       13.74      0.76 o 
  12   3   3       12.92       12.57      0.77 o 
  13   3   3       27.93       33.19      1.36 o 
 -10   4   3        0.01       -0.48      0.61 o 
  -9   4   3       79.03       78.50      1.90 o 
  -8   4   3      173.69      171.46      2.90 o 
  -7   4   3      141.34      131.82      1.84 o 
  -6   4   3      375.39      357.31      3.56 o 
  -5   4   3      749.49      683.89      6.41 o 
  -4   4   3       73.52       63.53      0.67 o 
  -3   4   3       93.31       86.53      0.78 o 
  -2   4   3      550.40      576.12      4.14 o 
  -1   4   3      490.21      468.40      3.48 o 
   0   4   3      269.05      274.78      1.98 o 
   1   4   3     1557.06     1584.08     11.74 o 
   2   4   3      834.86      958.31      7.14 o 
   3   4   3     1394.94     1331.25     10.65 o 
   4   4   3      353.40      387.13      3.01 o 
   5   4   3       63.68       70.87      0.77 o 
   6   4   3       33.41       33.82      0.54 o 
   7   4   3        2.04        1.36      0.25 o 
   8   4   3        2.93        1.96      0.28 o 
   9   4   3       16.17       15.75      0.65 o 
  10   4   3      154.63      150.94      1.67 o 
  11   4   3        0.99        1.02      0.75 o 
  12   4   3        0.03       -0.65      0.65 o 
  13   4   3       18.78       21.50      1.50 o 
 -10   5   3        1.37        0.96      0.62 o 
  -9   5   3       45.59       51.59      1.49 o 
  -8   5   3      190.78      199.20      3.44 o 
  -7   5   3       26.39       28.36      1.10 o 
  -6   5   3      126.71      126.13      2.27 o 
  -5   5   3       68.96       52.90      1.35 o 
  -4   5   3        5.71        4.48      0.21 o 
  -3   5   3       10.40       11.67      0.31 o 
  -2   5   3       20.26       29.53      0.44 o 
  -1   5   3     1049.79     1108.44      9.04 o 
   0   5   3        6.87        7.46      0.33 o 
   1   5   3      341.16      343.72      2.63 o 
   2   5   3      107.07      130.88      1.15 o 
   3   5   3        4.79        1.33      0.34 o 
   4   5   3      413.23      410.86      3.45 o 
   5   5   3       13.75       13.74      0.40 o 
   6   5   3       16.77       23.05      0.48 o 
   7   5   3       21.69       22.43      0.57 o 
   8   5   3      460.72      468.53      4.04 o 
   9   5   3       78.08       78.53      1.04 o 
  10   5   3      267.10      268.64      2.57 o 
  11   5   3       13.39       10.16      1.21 o 
  12   5   3        0.05       -0.67      0.96 o 
  13   5   3       54.72       68.65      2.77 o 
  -9   6   3       11.47        8.51      0.80 o 
  -8   6   3       40.56       48.57      2.20 o 
  -7   6   3       75.38       81.13      3.24 o 
  -6   6   3      108.53       98.58      3.35 o 
  -5   6   3       48.51       44.38      1.73 o 
  -4   6   3       25.24       24.44      0.46 o 
  -3   6   3      349.85      342.91      3.07 o 
  -2   6   3       80.36       78.81      0.89 o 
  -1   6   3      814.35      825.41      6.49 o 
   0   6   3      662.81      721.08      5.92 o 
   1   6   3       83.93      117.70      1.39 o 
   2   6   3      919.04      978.55      7.38 o 
   3   6   3       71.01       54.66      0.72 o 
   4   6   3       75.02       74.99      0.84 o 
   5   6   3      330.99      319.78      2.81 o 
   6   6   3      168.62      163.81      1.50 o 
   7   6   3       10.43        9.45      0.52 o 
   8   6   3       35.37       33.47      0.97 o 
   9   6   3       35.53       43.27      0.86 o 
  10   6   3       23.17       27.32      0.89 o 
  11   6   3       14.60        9.11      1.00 o 
  12   6   3        6.28        5.41      1.00 o 
  -5   7   3       19.53       12.25      0.55 o 
  -4   7   3       90.94       79.95      1.02 o 
  -3   7   3        2.22        0.72      0.29 o 
  -2   7   3      279.01      275.49      2.62 o 
  -1   7   3      294.28      312.84      2.60 o 
   0   7   3     1249.56     1292.16     10.11 o 
   1   7   3        1.04       -0.30      0.30 o 
   2   7   3      201.30      236.66      2.31 o 
   3   7   3       75.31       96.61      1.08 o 
   4   7   3       34.77       31.08      0.53 o 
   5   7   3       40.72       45.34      0.80 o 
   6   7   3       11.39       10.26      0.42 o 
   7   7   3        1.75        1.72      0.38 o 
   8   7   3       12.38        7.90      0.55 o 
   9   7   3        1.14        0.37      0.43 o 
  10   7   3        0.54        0.86      0.53 o 
  11   7   3        2.95        2.72      0.72 o 
  12   7   3       65.33       71.61      2.60 o 
  -6   8   3        3.71        2.06      0.36 o 
  -5   8   3       16.38       14.95      0.63 o 
  -4   8   3       10.85       10.39      0.48 o 
  -3   8   3       34.44       26.96      1.07 o 
  -2   8   3        4.58        5.05      0.49 o 
  -1   8   3       74.62       69.09      1.77 o 
   0   8   3       34.98       43.53      0.71 o 
   1   8   3      194.51      191.16      1.94 o 
   2   8   3      302.41      316.37      3.02 o 
   3   8   3       24.56       18.63      0.51 o 
   4   8   3      118.59      119.69      1.19 o 
   5   8   3      174.26      180.03      1.96 o 
   6   8   3      188.01      191.11      2.62 o 
   7   8   3       23.92       19.17      1.75 o 
   8   8   3      298.92      307.42      3.95 o 
   9   8   3       13.07       11.12      0.73 o 
  10   8   3        0.03       -0.05      0.58 o 
  11   8   3        2.53        1.94      0.59 o 
  12   8   3        0.25        0.86      0.92 o 
  -6   9   3       37.25       36.69      0.94 o 
  -5   9   3        9.43        7.34      0.49 o 
  -4   9   3      114.50      111.71      1.46 o 
  -3   9   3      468.00      419.43      4.72 o 
  -2   9   3       13.67        9.24      0.88 o 
  -1   9   3      300.53      298.44      3.82 o 
   0   9   3        5.28        2.02      0.41 o 
   1   9   3       10.02        7.94      0.40 o 
   2   9   3       23.57       23.91      0.65 o 
   3   9   3      345.89      350.24      3.37 o 
   4   9   3       82.60       76.33      1.16 o 
   5   9   3       13.47       11.24      0.95 o 
   6   9   3       83.72       83.44      1.63 o 
   7   9   3       37.58       39.59      1.29 o 
   8   9   3      279.82      294.16      3.87 o 
   9   9   3       53.77       49.27      2.73 o 
  10   9   3        1.74       -0.32      0.59 o 
  11   9   3        6.03        6.51      0.71 o 
  -6  10   3       16.98       19.65      0.82 o 
  -5  10   3        7.46        4.97      0.53 o 
  -4  10   3        2.46        2.27      0.32 o 
  -3  10   3      104.62       95.19      1.33 o 
  -2  10   3      463.19      463.24      4.90 o 
  -1  10   3       14.31       11.38      0.60 o 
   0  10   3       19.21       16.30      0.87 o 
   1  10   3        8.08        6.04      0.48 o 
   2  10   3        0.16       -0.33      0.33 o 
   3  10   3       26.29       28.03      0.83 o 
   4  10   3       57.13       52.10      1.10 o 
   5  10   3      138.81      138.80      1.89 o 
   6  10   3      137.20      150.19      2.31 o 
   7  10   3        1.17        0.78      0.57 o 
   8  10   3       15.80       19.27      1.66 o 
   9  10   3       33.32       31.23      2.59 o 
  10  10   3        1.43       -0.76      0.76 o 
  11  10   3       23.86       24.21      1.25 o 
  -5  11   3        1.02        1.73      0.57 o 
  -4  11   3       10.43       14.98      0.63 o 
  -3  11   3       22.42       19.76      0.72 o 
  -2  11   3       25.25       22.54      0.77 o 
  -1  11   3        3.20        3.31      0.43 o 
   0  11   3        4.88        3.48      0.44 o 
   1  11   3       67.07       71.49      2.27 o 
   2  11   3        0.17       -0.78      0.78 o 
   3  11   3      266.08      284.48      5.57 o 
   4  11   3      140.61      140.44      2.10 o 
   5  11   3       43.20       51.36      1.31 o 
   6  11   3       45.62       51.87      1.38 o 
   7  11   3        8.16        8.08      0.73 o 
   8  11   3       26.19       26.33      1.18 o 
   9  11   3        0.76        0.27      0.66 o 
  10  11   3        1.72        0.70      0.73 o 
  -4  12   3       16.59       13.53      0.87 o 
  -3  12   3        2.31        5.09      0.51 o 
  -2  12   3       11.02       11.95      0.97 o 
  -1  12   3        8.78        6.45      0.53 o 
   0  12   3        4.28        4.10      0.51 o 
   1  12   3       11.98       10.01      0.70 o 
   2  12   3       60.78       65.99      2.04 o 
   3  12   3      241.70      273.46      4.67 o 
   4  12   3      204.14      225.34      4.11 o 
   5  12   3        1.84        2.31      0.61 o 
   6  12   3        1.43        2.09      0.62 o 
   7  12   3        7.44        7.32      0.74 o 
   8  12   3       21.81       29.28      1.30 o 
   9  12   3        9.34        8.16      0.83 o 
  -2  13   3        0.12       -0.53      0.53 o 
  -1  13   3       46.01       44.88      1.28 o 
   0  13   3       35.76       34.97      1.18 o 
   1  13   3       16.07       19.98      1.05 o 
   2  13   3      114.18      118.37      2.14 o 
   3  13   3      287.05      302.45      5.08 o 
   4  13   3       36.34       35.83      1.58 o 
   5  13   3        0.07        1.22      0.62 o 
   6  13   3        5.54        4.18      0.76 o 
   7  13   3        2.10        2.98      0.71 o 
   8  13   3        2.31        1.77      0.73 o 
   0  14   3        0.01        0.22      0.76 o 
   1  14   3        4.37        4.79      0.71 o 
   2  14   3        0.82        1.36      0.77 o 
   3  14   3      197.88      220.55      4.08 o 
   4  14   3       14.55       10.94      1.03 o 
   5  14   3        0.08       -0.67      0.77 o 
   6  14   3        0.57        1.24      1.39 o 
  -5 -12   4        6.24        6.00      0.66 o 
  -4 -12   4        0.00        0.19      0.62 o 
  -3 -12   4        5.94        5.13      0.73 o 
  -2 -12   4      153.41      182.97      2.85 o 
  -1 -12   4       11.92        7.32      0.96 o 
   0 -12   4        9.11       10.75      1.27 o 
   1 -12   4       17.53       20.27      1.36 o 
  -7 -11   4        0.01       -1.02      1.02 o 
  -6 -11   4        0.00       -0.55      0.55 o 
  -5 -11   4        6.28        5.31      0.59 o 
  -4 -11   4        6.84        8.18      0.63 o 
  -3 -11   4       41.03       40.19      1.12 o 
  -2 -11   4      138.85      143.35      2.34 o 
  -1 -11   4      207.33      223.84      3.17 o 
   0 -11   4        1.10        1.99      0.87 o 
   1 -11   4        0.04       -0.05      0.57 o 
   2 -11   4        9.18       10.10      0.73 o 
   3 -11   4        0.17       -0.58      0.58 o 
   4 -11   4        4.57        4.48      0.67 o 
  -8 -10   4        0.09       -0.58      0.58 o 
  -7 -10   4        0.11       -0.52      0.52 o 
  -6 -10   4       39.26       41.47      1.14 o 
  -5 -10   4        1.87        1.06      0.51 o 
  -4 -10   4       14.11       14.00      0.77 o 
  -3 -10   4        2.83        2.36      0.51 o 
  -2 -10   4       32.35       32.20      0.97 o 
  -1 -10   4      102.75       99.29      1.78 o 
   0 -10   4        0.17       -0.05      0.46 o 
   1 -10   4        0.25        0.52      0.53 o 
   2 -10   4       55.95       52.52      1.57 o 
   3 -10   4        3.74        1.50      0.57 o 
   4 -10   4       22.17       20.81      1.03 o 
   5 -10   4       14.49       15.88      0.95 o 
  -9  -9   4        8.21        8.44      0.97 o 
  -8  -9   4        0.57       -0.68      0.68 o 
  -7  -9   4        3.21        2.43      0.56 o 
  -6  -9   4       21.08       19.73      0.92 o 
  -5  -9   4        4.89        4.52      0.52 o 
  -4  -9   4        0.38        1.01      0.50 o 
  -3  -9   4       16.42       16.01      0.83 o 
  -2  -9   4       23.15       21.34      0.67 o 
  -1  -9   4        2.49        2.15      0.37 o 
   0  -9   4        0.06       -0.11      0.39 o 
   1  -9   4        5.45        5.66      0.57 o 
   2  -9   4        0.19        0.26      0.50 o 
   3  -9   4      129.57      124.88      2.05 o 
   4  -9   4       44.23       34.63      1.09 o 
   5  -9   4        5.70        4.15      0.59 o 
   6  -9   4       92.64      110.45      3.31 o 
   7  -9   4       28.83       36.39      1.56 o 
  -9  -8   4        5.36        3.95      0.86 o 
  -8  -8   4       25.97       23.65      1.39 o 
  -7  -8   4        0.69       -0.79      0.79 o 
  -6  -8   4       49.59       51.47      1.16 o 
  -5  -8   4       41.98       42.02      1.04 o 
  -4  -8   4        9.52        8.49      0.56 o 
  -3  -8   4       31.33       27.30      0.68 o 
  -2  -8   4       16.45       12.76      0.55 o 
  -1  -8   4       52.31       48.62      0.82 o 
   0  -8   4      176.91      179.06      1.78 o 
   1  -8   4       62.71       61.92      1.13 o 
   2  -8   4      200.32      208.64      2.88 o 
   3  -8   4       12.63        9.71      0.62 o 
   4  -8   4      130.70      122.56      1.97 o 
   5  -8   4        6.33        5.61      0.56 o 
   6  -8   4       17.97       21.70      0.92 o 
   7  -8   4       23.42       21.53      2.02 o 
   8  -8   4       20.19       25.74      1.38 o 
 -10  -7   4       27.95       26.12      2.08 o 
  -9  -7   4        0.10       -0.58      0.58 o 
  -8  -7   4        0.89        0.49      0.58 o 
  -7  -7   4       12.00        7.28      0.85 o 
  -6  -7   4       11.46        9.57      0.80 o 
  -5  -7   4        6.74        5.97      0.50 o 
  -4  -7   4      322.00      319.80      3.93 o 
  -3  -7   4      283.51      280.95      2.55 o 
  -2  -7   4      132.21      129.65      1.39 o 
  -1  -7   4       40.88       38.21      0.72 o 
   0  -7   4       10.00        8.33      0.54 o 
   1  -7   4      123.30      119.54      1.56 o 
   2  -7   4        0.37        0.06      0.55 o 
   3  -7   4      331.38      315.10      4.35 o 
   4  -7   4       93.84       87.57      1.55 o 
   5  -7   4       70.41       70.90      1.35 o 
   6  -7   4       16.11       10.84      1.11 o 
   7  -7   4        8.95        7.37      0.47 o 
   8  -7   4        0.01       -0.01      0.61 o 
   9  -7   4       21.76       25.08      1.50 o 
 -10  -6   4        2.32        1.89      0.86 o 
  -9  -6   4       22.42       23.72      1.11 o 
  -8  -6   4        2.45        1.62      0.58 o 
  -7  -6   4       15.43       17.65      1.02 o 
  -6  -6   4      403.11      410.10      4.28 o 
  -5  -6   4       38.18       43.45      2.54 o 
  -4  -6   4        4.21        3.54      0.54 o 
  -3  -6   4       46.97       42.65      0.82 o 
  -2  -6   4      130.82      125.55      1.31 o 
  -1  -6   4       33.28       38.13      0.72 o 
   0  -6   4      133.77      148.45      1.48 o 
   1  -6   4      188.54      193.14      2.21 o 
   2  -6   4       70.07       75.10      1.11 o 
   3  -6   4     1378.24     1358.04     13.18 o 
   4  -6   4      418.40      396.30      4.91 o 
   5  -6   4      266.62      259.64      2.99 o 
   6  -6   4       32.39       29.77      0.83 o 
   7  -6   4        3.36        4.42      0.54 o 
   8  -6   4        0.51        1.80      0.40 o 
   9  -6   4       36.46       48.32      1.41 o 
 -11  -5   4        0.16        0.00      1.16 o 
 -10  -5   4        0.01       -0.35      2.08 o 
  -9  -5   4       16.28       13.95      1.19 o 
  -8  -5   4        0.66        0.08      0.51 o 
  -7  -5   4       31.51       30.82      1.10 o 
  -6  -5   4       18.18       18.55      1.44 o 
  -5  -5   4       66.04       59.77      2.80 o 
  -4  -5   4        0.27       -0.33      0.33 o 
  -3  -5   4        0.00       -0.25      0.25 o 
  -2  -5   4      574.16      561.06      5.00 o 
  -1  -5   4        0.39       -0.20      0.25 o 
   0  -5   4      146.99      153.24      1.94 o 
   1  -5   4        0.04        0.26      0.26 o 
   2  -5   4        1.70        1.17      0.26 o 
   3  -5   4      476.20      458.39      4.06 o 
   4  -5   4      984.85      916.41     11.71 o 
   5  -5   4      120.77      110.96      1.52 o 
   6  -5   4        0.31        1.07      0.41 o 
   7  -5   4      124.32      120.28      2.03 o 
   8  -5   4       21.38       23.42      0.75 o 
   9  -5   4        3.74        5.89      0.68 o 
  10  -5   4       22.23       21.90      1.09 o 
 -11  -4   4        2.07        0.28      1.04 o 
 -10  -4   4       20.16       17.26      2.02 o 
  -9  -4   4       42.43       45.05      1.61 o 
  -8  -4   4        0.60       -0.05      0.48 o 
  -7  -4   4       25.21       24.20      0.93 o 
  -6  -4   4        2.90        1.59      0.37 o 
  -5  -4   4       13.82       10.04      0.46 o 
  -4  -4   4       62.13       50.97      0.94 o 
  -3  -4   4        6.33        7.38      0.87 o 
  -2  -4   4       17.48        9.12      0.79 o 
  -1  -4   4       14.27       13.83      0.62 o 
   0  -4   4      564.47      565.67      5.54 o 
   1  -4   4      771.82      782.22      7.70 o 
   2  -4   4      184.83      198.35      1.91 o 
   3  -4   4       87.09       82.94      0.89 o 
   4  -4   4        4.33        2.36      0.25 o 
   5  -4   4      149.77      156.30      1.67 o 
   6  -4   4       46.60       40.91      1.33 o 
   7  -4   4        5.93        4.79      0.55 o 
   8  -4   4       49.32       46.03      0.94 o 
   9  -4   4        7.35        5.21      0.47 o 
  10  -4   4        2.39        2.88      0.50 o 
  11  -4   4       17.45       22.10      1.06 o 
 -11  -3   4        6.90        4.96      0.94 o 
 -10  -3   4       32.96       36.85      1.64 o 
  -9  -3   4       24.83       19.68      1.33 o 
  -8  -3   4       15.91       13.00      0.80 o 
  -7  -3   4      171.57      179.61      2.16 o 
  -6  -3   4       17.01       21.23      0.73 o 
  -5  -3   4      141.24      130.04      1.61 o 
  -4  -3   4       41.21       44.99      0.76 o 
  -3  -3   4     2470.02     2435.21     23.13 o 
  -2  -3   4        8.49       11.76      0.82 o 
  -1  -3   4      158.55      188.25      2.05 o 
   0  -3   4      159.78      155.61      1.53 o 
   1  -3   4       10.84        8.51      0.78 o 
   2  -3   4       28.61       32.39      0.64 o 
   3  -3   4      166.48      183.12      1.62 o 
   4  -3   4      228.97      226.87      1.96 o 
   5  -3   4       37.40       28.36      0.48 o 
   6  -3   4      278.72      287.57      3.32 o 
   7  -3   4       46.06       50.29      1.11 o 
   8  -3   4      346.79      337.67      3.73 o 
   9  -3   4      194.30      177.31      2.22 o 
  10  -3   4       51.72       48.63      0.92 o 
  11  -3   4       23.93       28.39      0.99 o 
 -11  -2   4       13.42       12.88      1.39 o 
 -10  -2   4      140.89      142.80      4.91 o 
  -9  -2   4        0.05       -0.37      0.64 o 
  -8  -2   4      127.28      120.80      1.66 o 
  -7  -2   4      101.72       99.18      1.38 o 
  -6  -2   4        5.43        5.92      0.33 o 
  -5  -2   4       74.10       74.82      0.96 o 
  -4  -2   4      518.63      492.75      4.10 o 
  -3  -2   4      226.45      253.98      2.40 o 
  -2  -2   4      515.81      520.97      5.14 o 
  -1  -2   4     1938.16     2050.75     19.53 o 
   0  -2   4      908.19      893.64      7.73 o 
   1  -2   4     1103.07     1173.68      8.47 o 
   2  -2   4       31.93       33.45      0.49 o 
   3  -2   4       45.31       44.49      0.70 o 
   4  -2   4       13.78       11.46      0.35 o 
   5  -2   4      180.98      169.68      1.72 o 
   6  -2   4      142.59      136.68      1.47 o 
   7  -2   4     1946.32     1949.39     16.96 o 
   8  -2   4        1.19        0.38      0.38 o 
   9  -2   4      160.40      151.91      1.76 o 
  10  -2   4        0.27        0.00      0.34 o 
  11  -2   4        0.43        0.42      0.40 o 
 -11  -1   4        0.00       -0.15      0.75 o 
 -10  -1   4        7.71        6.29      0.89 o 
  -9  -1   4       10.36        9.92      0.66 o 
  -8  -1   4       49.19       52.91      1.25 o 
  -7  -1   4       82.40       80.66      1.20 o 
  -6  -1   4        0.79        1.06      0.33 o 
  -5  -1   4        0.25        0.79      0.21 o 
  -4  -1   4       86.46       95.48      1.12 o 
  -3  -1   4      274.63      265.44      2.28 o 
  -2  -1   4       67.02       66.77      0.73 o 
  -1  -1   4     2037.09     2123.96     22.96 o 
   0  -1   4     1981.38     2081.25     19.78 o 
   1  -1   4     1436.29     1472.98     12.90 o 
   2  -1   4      328.32      341.83      3.66 o 
   3  -1   4      266.89      270.37      2.26 o 
   4  -1   4      423.28      371.83      3.05 o 
   5  -1   4      219.36      211.43      1.83 o 
   6  -1   4      109.59      104.43      1.19 o 
   7  -1   4      727.90      699.27      5.62 o 
   8  -1   4        4.20        3.49      0.37 o 
   9  -1   4       42.29       37.58      0.80 o 
  10  -1   4       77.68       87.85      1.25 o 
  11  -1   4       38.92       39.23      0.93 o 
  12  -1   4        1.56        1.53      0.46 o 
 -11   0   4        7.02        6.25      0.86 o 
 -10   0   4      160.47      173.53      2.65 o 
  -9   0   4      169.51      178.40      2.60 o 
  -8   0   4       23.94       23.78      0.93 o 
  -7   0   4        0.02       -0.12      0.32 o 
  -6   0   4      250.51      249.58      2.67 o 
  -5   0   4       39.50       43.38      0.77 o 
  -4   0   4      608.97      620.95      5.51 o 
  -3   0   4        0.03       -0.18      0.18 o 
  -2   0   4       70.12       70.30      0.67 o 
  -1   0   4     3633.70     3870.57     30.07 o 
   0   0   4      783.86      836.25      7.78 o 
   1   0   4      155.40      163.11      1.53 o 
   2   0   4      302.49      323.10      2.60 o 
   3   0   4      801.80      835.54      7.04 o 
   4   0   4        0.07        0.30      0.21 o 
   5   0   4      448.64      397.63      3.25 o 
   6   0   4      370.62      385.96      3.20 o 
   7   0   4      422.50      438.62      3.38 o 
   8   0   4       70.55       65.83      1.02 o 
   9   0   4      251.65      248.10      2.60 o 
  10   0   4       89.41       89.77      1.31 o 
  11   0   4        8.58        8.55      0.52 o 
  12   0   4        0.14        0.92      0.47 o 
 -11   1   4        8.78       10.36      0.72 o 
 -10   1   4       20.53       23.48      1.08 o 
  -9   1   4       46.58       49.42      1.21 o 
  -8   1   4        0.48        0.98      0.47 o 
  -7   1   4      135.76      146.48      2.12 o 
  -6   1   4       67.94       73.49      0.92 o 
  -5   1   4       63.90       56.04      0.75 o 
  -4   1   4       98.67       82.16      0.77 o 
  -3   1   4       43.42       42.32      0.60 o 
  -2   1   4      851.09      883.91      6.43 o 
  -1   1   4      476.66      462.15      3.68 o 
   0   1   4      785.65      880.14      7.41 o 
   1   1   4      268.68      302.18      2.59 o 
   2   1   4      550.68      640.37      5.45 o 
   3   1   4      717.74      698.14      5.94 o 
   4   1   4      439.60      487.49      3.94 o 
   5   1   4        0.04        0.44      0.31 o 
   6   1   4      107.70       89.93      0.89 o 
   7   1   4       27.93       26.28      0.73 o 
   8   1   4        0.06       -0.26      0.44 o 
   9   1   4       98.24      102.83      1.25 o 
  10   1   4       21.07       16.17      1.29 o 
  11   1   4       89.68       97.02      1.40 o 
  12   1   4       28.12       35.93      0.98 o 
 -10   2   4        4.58        3.22      0.55 o 
  -9   2   4       40.01       43.53      1.16 o 
  -8   2   4      101.78      105.10      1.73 o 
  -7   2   4      200.29      192.71      2.57 o 
  -6   2   4        5.28        5.55      0.35 o 
  -5   2   4      637.75      649.97      6.33 o 
  -4   2   4      767.85      777.24      6.12 o 
  -3   2   4        0.73        1.33      0.16 o 
  -2   2   4       34.87       37.63      0.54 o 
  -1   2   4     1086.23     1107.90      8.57 o 
   0   2   4       21.26       23.35      0.37 o 
   1   2   4      444.36      474.78      3.76 o 
   2   2   4       72.65       69.74      0.73 o 
   3   2   4     1844.85     2049.22     17.72 o 
   4   2   4      141.75      156.54      2.24 o 
   5   2   4      269.67      244.24      2.33 o 
   6   2   4      550.54      595.31      4.92 o 
   7   2   4      486.91      489.24      4.13 o 
   8   2   4       34.59       39.78      0.65 o 
   9   2   4       26.72       24.46      0.60 o 
  10   2   4       33.62       32.27      1.14 o 
  11   2   4       10.44        9.16      0.54 o 
  12   2   4       38.57       40.50      1.14 o 
 -10   3   4        1.37        0.88      0.51 o 
  -9   3   4       30.41       31.47      1.01 o 
  -8   3   4       34.75       37.60      1.00 o 
  -7   3   4       21.67       22.11      0.83 o 
  -6   3   4      617.28      623.42      7.22 o 
  -5   3   4      790.24      757.99      7.32 o 
  -4   3   4      163.15      164.88      1.61 o 
  -3   3   4      196.43      180.13      1.72 o 
  -2   3   4      381.29      331.73      2.92 o 
  -1   3   4        1.33        1.33      0.16 o 
   0   3   4      908.83      952.57      6.54 o 
   1   3   4     2111.89     2198.09     18.75 o 
   2   3   4     1992.36     2123.09     24.47 o 
   3   3   4     2066.39     2038.22     23.70 o 
   4   3   4      373.79      412.90      3.41 o 
   5   3   4      136.38      136.11      1.33 o 
   6   3   4       84.91      104.12      1.11 o 
   7   3   4        0.53        1.05      0.24 o 
   8   3   4        5.64        4.25      0.29 o 
   9   3   4       34.94       33.34      0.66 o 
  10   3   4       22.53       20.38      0.70 o 
  11   3   4       52.20       57.72      1.15 o 
  12   3   4        8.94        7.64      0.68 o 
  13   3   4        4.70        2.73      0.65 o 
 -10   4   4        8.06        6.34      0.79 o 
  -9   4   4        2.27        2.82      0.49 o 
  -8   4   4       17.30       16.94      0.99 o 
  -7   4   4      411.39      411.49      4.93 o 
  -6   4   4       56.25       49.71      1.00 o 
  -5   4   4     1858.42     1815.57     16.02 o 
  -4   4   4       31.83       28.52      0.63 o 
  -3   4   4      138.11      135.79      1.48 o 
  -2   4   4        1.88        4.43      0.41 o 
  -1   4   4       34.02       29.48      0.44 o 
   0   4   4       62.33       61.74      0.91 o 
   1   4   4      818.38      831.13      5.75 o 
   2   4   4      331.10      354.13      2.76 o 
   3   4   4      726.04      760.74      6.17 o 
   4   4   4      130.99      128.22      1.17 o 
   5   4   4      739.64      776.87      6.32 o 
   6   4   4      489.61      472.79      3.71 o 
   7   4   4      180.72      196.04      1.85 o 
   8   4   4        2.18        1.30      0.28 o 
   9   4   4      127.58      122.74      1.29 o 
  10   4   4       10.49        8.07      0.55 o 
  11   4   4       28.61       32.19      1.19 o 
  12   4   4      270.43      285.43      3.53 o 
  13   4   4       23.14       21.28      1.34 o 
  -9   5   4        0.39        0.63      0.61 o 
  -8   5   4        5.24        3.65      0.61 o 
  -7   5   4      232.75      219.82      4.36 o 
  -6   5   4      363.82      361.94      6.39 o 
  -5   5   4       63.69       64.34      1.33 o 
  -4   5   4        0.10        1.82      0.35 o 
  -3   5   4       11.69        7.28      0.33 o 
  -2   5   4      120.38      118.22      2.65 o 
  -1   5   4      475.54      464.15      3.72 o 
   0   5   4      157.50      155.86      1.39 o 
   1   5   4      812.14      835.11      6.15 o 
   2   5   4       34.26       44.92      0.84 o 
   3   5   4      452.01      482.85      3.73 o 
   4   5   4        0.03        2.87      0.29 o 
   5   5   4      633.69      604.63      4.65 o 
   6   5   4      113.16      126.97      1.22 o 
   7   5   4        0.01        0.33      0.37 o 
   8   5   4        8.31        7.65      0.43 o 
   9   5   4       20.77       19.92      0.63 o 
  10   5   4       19.23       18.70      1.00 o 
  11   5   4        0.04       -0.17      0.49 o 
  12   5   4      199.76      218.06      3.30 o 
  13   5   4       12.84       10.17      1.39 o 
  -9   6   4        0.89        0.58      0.69 o 
  -8   6   4       12.24       13.98      1.04 o 
  -7   6   4       10.32       11.79      1.04 o 
  -6   6   4       14.68       12.10      0.92 o 
  -5   6   4        0.35        0.39      0.27 o 
  -4   6   4       13.47       15.95      0.69 o 
  -3   6   4       17.68       21.45      0.49 o 
  -2   6   4       97.82       79.64      0.80 o 
  -1   6   4      113.43      106.16      1.01 o 
   0   6   4      106.15      110.12      1.07 o 
   1   6   4     1306.77     1361.96     11.83 o 
   2   6   4       31.98       25.69      0.52 o 
   3   6   4       56.35       64.09      0.92 o 
   4   6   4       15.34       28.93      0.60 o 
   5   6   4        0.05       -0.21      0.21 o 
   6   6   4      241.02      221.59      1.92 o 
   7   6   4       15.93       12.20      0.78 o 
   8   6   4       14.23       10.85      0.49 o 
   9   6   4       16.35       15.67      0.68 o 
  10   6   4        4.42        2.96      0.41 o 
  11   6   4       44.34       49.56      1.93 o 
  12   6   4       17.26       16.43      2.77 o 
  -8   7   4      113.07      120.19      3.00 o 
  -7   7   4       34.81       27.51      1.27 o 
  -6   7   4        0.33        1.27      0.58 o 
  -5   7   4        0.01       -0.24      0.24 o 
  -4   7   4       91.09       93.36      2.04 o 
  -3   7   4       41.63       38.85      0.67 o 
  -2   7   4     1088.55     1045.11      9.13 o 
  -1   7   4      468.76      452.63      3.67 o 
   0   7   4      126.86      111.96      1.11 o 
   1   7   4       17.27       14.46      0.51 o 
   2   7   4       73.35       81.32      1.03 o 
   3   7   4       63.28       61.21      1.03 o 
   4   7   4       95.36       91.35      1.12 o 
   5   7   4        3.10        3.21      0.28 o 
   6   7   4      155.38      154.57      1.46 o 
   7   7   4      312.99      299.27      2.73 o 
   8   7   4       12.76       11.60      0.55 o 
   9   7   4       12.35       11.10      0.60 o 
  10   7   4        0.59        0.26      0.53 o 
  11   7   4        8.46        9.70      0.71 o 
  12   7   4        0.22       -0.89      0.89 o 
  -8   8   4       76.84       92.69      2.43 o 
  -7   8   4        4.30        3.70      0.69 o 
  -6   8   4        0.81        0.87      0.41 o 
  -5   8   4        9.03        9.65      0.63 o 
  -4   8   4      194.80      190.76      2.23 o 
  -3   8   4      193.83      183.92      2.08 o 
  -2   8   4      455.30      451.09      4.69 o 
  -1   8   4     1067.06     1060.98      8.36 o 
   0   8   4       72.02       60.29      0.84 o 
   1   8   4        0.77        0.49      0.27 o 
   2   8   4       90.39       98.60      1.21 o 
   3   8   4      155.68      148.51      1.78 o 
   4   8   4      163.64      160.83      1.63 o 
   5   8   4        0.01       -0.26      0.26 o 
   6   8   4        6.49        4.76      0.85 o 
   7   8   4      523.82      534.81      6.33 o 
   8   8   4        2.04        0.28      1.40 o 
   9   8   4       52.33       47.94      1.52 o 
  10   8   4       56.20       51.63      2.21 o 
  11   8   4       25.24       27.76      1.19 o 
  12   8   4        1.65        2.00      1.85 o 
  -7   9   4       25.09       32.48      1.39 o 
  -6   9   4        0.93        1.01      0.44 o 
  -5   9   4       20.25       23.53      0.89 o 
  -4   9   4       99.57       94.25      1.27 o 
  -3   9   4        1.23       -0.04      0.34 o 
  -2   9   4        9.25        7.79      0.45 o 
  -1   9   4      660.00      649.40      6.69 o 
   0   9   4        0.54       -0.60      0.87 o 
   1   9   4       62.08       55.75      0.88 o 
   2   9   4       21.92       20.32      0.63 o 
   3   9   4        1.83        1.59      0.35 o 
   4   9   4       30.76       25.97      0.64 o 
   5   9   4       10.06        9.12      0.53 o 
   6   9   4      114.11      120.24      1.94 o 
   7   9   4       92.64       89.64      1.72 o 
   8   9   4       54.61       51.22      3.25 o 
   9   9   4       11.78        7.66      0.73 o 
  10   9   4       45.52       43.91      1.58 o 
  11   9   4        4.61        4.64      0.68 o 
  12   9   4       19.26       23.46      2.08 o 
  -6  10   4        0.00       -0.17      0.49 o 
  -5  10   4       53.37       53.61      1.56 o 
  -4  10   4       51.89       54.89      0.93 o 
  -3  10   4        4.08        4.18      0.51 o 
  -2  10   4      141.02      133.67      1.85 o 
  -1  10   4       65.16       62.38      1.09 o 
   0  10   4        0.05       -0.92      0.92 o 
   1  10   4       28.99       24.23      0.74 o 
   2  10   4        4.82        4.07      0.41 o 
   3  10   4        0.11        0.28      0.35 o 
   4  10   4        8.11        9.63      0.93 o 
   5  10   4       35.91       29.71      0.93 o 
   6  10   4       49.82       47.35      1.34 o 
   7  10   4        1.88        1.75      0.59 o 
   8  10   4       16.49       16.19      1.56 o 
   9  10   4        6.98        6.14      0.93 o 
  10  10   4        8.98        4.94      0.89 o 
  11  10   4        0.42       -0.66      0.66 o 
  -5  11   4        4.04        5.29      0.69 o 
  -4  11   4       63.63       73.24      1.19 o 
  -3  11   4       15.39       22.59      0.83 o 
  -2  11   4       64.84       57.41      1.09 o 
  -1  11   4        0.45       -0.37      0.37 o 
   0  11   4        3.88        4.11      0.44 o 
   1  11   4       35.82       32.59      1.43 o 
   2  11   4       13.47       10.58      0.53 o 
   3  11   4        7.70        6.38      0.52 o 
   4  11   4      173.95      158.34      2.45 o 
   5  11   4       53.81       48.18      1.31 o 
   6  11   4       67.11       72.61      1.58 o 
   7  11   4        2.24        2.01      0.61 o 
   8  11   4       23.59       18.85      1.11 o 
   9  11   4        0.75       -0.23      0.79 o 
  10  11   4        0.01       -0.66      0.66 o 
  -4  12   4        7.38        7.57      0.74 o 
  -3  12   4       30.60       43.50      1.01 o 
  -2  12   4        7.07        5.55      0.50 o 
  -1  12   4       26.34       28.31      1.03 o 
   0  12   4        1.73        0.81      0.46 o 
   1  12   4        0.65        0.03      0.52 o 
   2  12   4       30.30       27.99      1.10 o 
   3  12   4        2.69        0.46      0.50 o 
   4  12   4       37.58       36.13      1.43 o 
   5  12   4       57.43       51.81      1.38 o 
   6  12   4        3.52        1.67      0.61 o 
   7  12   4       24.24       25.47      1.18 o 
   8  12   4        0.79        1.05      0.68 o 
   9  12   4        3.80        4.06      0.74 o 
  10  12   4        0.10        0.28      0.74 o 
  -2  13   4        1.26        1.02      0.48 o 
  -1  13   4        4.13        2.20      0.58 o 
   0  13   4        0.01       -0.07      0.59 o 
   1  13   4       13.22       12.09      1.02 o 
   2  13   4        0.02       -0.59      0.59 o 
   3  13   4       36.05       35.33      1.58 o 
   4  13   4        6.09        7.47      0.92 o 
   5  13   4       13.98        9.59      0.76 o 
   6  13   4        1.10        0.62      0.61 o 
   7  13   4        0.32       -0.27      0.64 o 
   8  13   4        1.75        0.99      0.69 o 
   0  14   4        4.04        4.30      0.67 o 
   1  14   4       18.23       20.85      1.21 o 
   2  14   4       23.74       30.48      1.52 o 
   3  14   4        2.38        3.31      0.86 o 
   4  14   4        5.40        8.07      0.94 o 
   5  14   4        1.72        2.56      0.86 o 
   6  14   4        1.49        0.45      0.86 o 
   7  14   4       12.50       14.16      0.92 o 
  -2 -12   5        0.85        1.04      1.04 o 
  -1 -12   5       10.31        9.01      1.27 o 
  -5 -11   5        2.71        2.89      0.86 o 
  -4 -11   5        0.40       -0.12      0.72 o 
  -3 -11   5        1.79        1.78      0.72 o 
  -2 -11   5        8.01        9.94      1.27 o 
  -1 -11   5        3.71        3.58      1.04 o 
   0 -11   5       13.03       17.45      1.62 o 
   1 -11   5       55.56       63.78      1.58 o 
   2 -11   5       41.64       47.73      1.41 o 
   3 -11   5       18.51       17.76      1.26 o 
  -7 -10   5       12.16       10.10      1.02 o 
  -6 -10   5        0.03       -0.77      0.77 o 
  -5 -10   5       18.56       20.36      1.38 o 
  -4 -10   5        0.05       -0.34      0.61 o 
  -3 -10   5        3.38        1.52      0.69 o 
  -2 -10   5        4.97        6.52      0.77 o 
  -1 -10   5       42.02       39.87      1.96 o 
   0 -10   5        1.59        1.27      0.56 o 
   1 -10   5        5.92        8.81      0.70 o 
   2 -10   5       51.17       56.69      2.44 o 
   3 -10   5        6.46        3.78      0.67 o 
   4 -10   5       61.19       68.19      1.58 o 
   5 -10   5       17.50       22.02      1.79 o 
  -8  -9   5        0.12       -0.79      1.44 o 
  -7  -9   5        6.09        9.13      0.94 o 
  -6  -9   5        2.93        2.70      0.77 o 
  -5  -9   5       57.41       62.61      1.79 o 
  -4  -9   5        9.49        9.25      0.74 o 
  -3  -9   5       90.47       83.63      2.71 o 
  -2  -9   5      161.86      143.11      3.39 o 
  -1  -9   5        3.14        1.96      0.46 o 
   0  -9   5       32.66       28.64      0.92 o 
   1  -9   5       27.20       26.97      1.02 o 
   2  -9   5        0.03       -0.47      0.52 o 
   3  -9   5       49.53       53.01      2.36 o 
   4  -9   5       89.63       93.01      1.79 o 
   5  -9   5        0.04       -0.24      0.56 o 
   6  -9   5        4.30        6.52      0.67 o 
  -9  -8   5        0.15       -0.77      0.77 o 
  -8  -8   5       38.27       40.83      1.62 o 
  -7  -8   5        5.54        4.94      0.81 o 
  -6  -8   5        0.74        0.45      0.69 o 
  -5  -8   5        3.22        2.28      0.81 o 
  -4  -8   5       75.49       69.61      1.52 o 
  -3  -8   5       25.12       20.08      0.86 o 
  -2  -8   5      409.80      366.54      3.99 o 
  -1  -8   5        0.38       -0.35      0.41 o 
   0  -8   5        0.11        0.17      0.39 o 
   1  -8   5        7.58        5.34      0.46 o 
   2  -8   5        0.27        0.68      0.49 o 
   3  -8   5       40.90       43.15      1.17 o 
   4  -8   5       68.13       68.84      1.48 o 
   5  -8   5      103.79      117.17      1.98 o 
   6  -8   5       83.79      104.17      3.66 o 
   7  -8   5        2.41        1.41      0.59 o 
  -9  -7   5        0.01       -0.57      0.72 o 
  -8  -7   5        1.64        1.59      0.77 o 
  -7  -7   5        4.17        2.68      0.77 o 
  -6  -7   5       51.61       54.72      1.59 o 
  -5  -7   5      118.59      114.31      2.33 o 
  -4  -7   5       12.24        9.18      0.77 o 
  -3  -7   5       10.73       12.49      1.22 o 
  -2  -7   5       99.53       87.98      1.35 o 
  -1  -7   5       36.58       29.64      0.84 o 
   0  -7   5       54.06       54.01      1.05 o 
   1  -7   5      105.16      110.93      1.53 o 
   2  -7   5        4.49        3.57      0.48 o 
   3  -7   5      126.60      121.44      2.39 o 
   4  -7   5       11.13        9.34      0.62 o 
   5  -7   5        1.48        1.94      0.51 o 
   6  -7   5       19.08       17.53      0.89 o 
   7  -7   5        2.69        2.18      0.52 o 
   8  -7   5       14.09       15.47      1.00 o 
 -10  -6   5        3.80        3.24      1.27 o 
  -9  -6   5        1.23        0.20      0.69 o 
  -8  -6   5       80.50       82.84      2.00 o 
  -7  -6   5       29.40       30.34      1.11 o 
  -6  -6   5       23.36       20.37      1.18 o 
  -5  -6   5      737.83      717.18     10.29 o 
  -4  -6   5       42.46       30.94      1.26 o 
  -3  -6   5      189.73      174.19      2.75 o 
  -2  -6   5        0.56        1.18      0.44 o 
  -1  -6   5      141.39      134.71      1.72 o 
   0  -6   5       16.05       13.47      0.69 o 
   1  -6   5       90.68       98.31      1.38 o 
   2  -6   5       30.82       31.80      0.79 o 
   3  -6   5      312.64      304.71      3.29 o 
   4  -6   5      875.52      852.39     10.00 o 
   5  -6   5      124.27      123.24      1.95 o 
   6  -6   5       31.79       31.14      0.92 o 
   7  -6   5       63.01       59.74      1.60 o 
   8  -6   5       83.01       87.31      1.44 o 
   9  -6   5        3.10        3.06      0.72 o 
 -10  -5   5        1.53        1.50      1.16 o 
  -9  -5   5        0.23        0.16      0.69 o 
  -8  -5   5      175.08      171.05      2.51 o 
  -7  -5   5      157.18      167.69      2.40 o 
  -6  -5   5       55.92       56.32      1.94 o 
  -5  -5   5      978.18      966.05     12.71 o 
  -4  -5   5      154.63      144.40      1.90 o 
  -3  -5   5      188.50      197.57      2.70 o 
  -2  -5   5        7.54        8.94      0.53 o 
  -1  -5   5      424.56      421.48      7.22 o 
   0  -5   5      126.35      129.38      1.63 o 
   1  -5   5        4.21        5.41      0.38 o 
   2  -5   5       55.13       50.14      0.89 o 
   3  -5   5        3.40        2.38      0.33 o 
   4  -5   5      625.78      633.46      5.72 o 
   5  -5   5       68.23       71.84      1.23 o 
   6  -5   5       29.83       28.37      1.48 o 
   7  -5   5       39.03       44.13      1.02 o 
   8  -5   5       23.21       25.10      0.86 o 
   9  -5   5        0.54        0.63      0.46 o 
  10  -5   5       20.11       19.79      1.30 o 
 -10  -4   5        4.19        3.93      1.16 o 
  -9  -4   5        0.41       -0.68      0.69 o 
  -8  -4   5       41.96       43.42      1.20 o 
  -7  -4   5      128.98      122.91      1.97 o 
  -6  -4   5       11.32        9.11      0.79 o 
  -5  -4   5      585.06      582.56      6.55 o 
  -4  -4   5     1841.16     1800.09     17.20 o 
  -3  -4   5        4.30        4.09      0.36 o 
  -2  -4   5      916.85      967.32      9.40 o 
  -1  -4   5        3.92        1.96      0.35 o 
   0  -4   5      881.43      871.52      8.41 o 
   1  -4   5      321.22      355.79      3.69 o 
   2  -4   5      288.27      271.93      2.91 o 
   3  -4   5      101.73       92.03      1.12 o 
   4  -4   5      498.22      483.03      3.98 o 
   5  -4   5      243.37      233.32      2.35 o 
   6  -4   5      223.42      214.32      3.57 o 
   7  -4   5       17.41       17.31      0.99 o 
   8  -4   5        2.76        0.80      0.39 o 
   9  -4   5       30.07       29.71      0.97 o 
  10  -4   5       65.04       61.69      1.31 o 
 -10  -3   5       44.58       43.64      1.69 o 
  -9  -3   5       59.99       65.48      1.83 o 
  -8  -3   5       25.98       24.66      1.01 o 
  -7  -3   5       26.67       23.52      0.93 o 
  -6  -3   5      139.56      135.11      1.72 o 
  -5  -3   5       14.59       14.35      0.65 o 
  -4  -3   5        2.40        2.43      0.30 o 
  -3  -3   5      204.51      212.27      2.10 o 
  -2  -3   5     4772.74     5069.75     63.25 o 
  -1  -3   5      988.05     1032.35      8.97 o 
   0  -3   5      433.08      484.52      4.78 o 
   1  -3   5     1052.81     1193.32     11.42 o 
   2  -3   5       83.50       69.62      0.91 o 
   3  -3   5       53.44       53.78      0.77 o 
   4  -3   5      364.64      353.32      2.98 o 
   5  -3   5      129.73      126.37      1.27 o 
   6  -3   5      514.53      493.57      5.23 o 
   7  -3   5      116.85      118.70      1.65 o 
   8  -3   5        0.18       -0.38      0.38 o 
   9  -3   5       61.87       72.79      1.28 o 
  10  -3   5       52.67       50.70      1.02 o 
  11  -3   5        1.61        1.63      0.55 o 
 -10  -2   5      145.28      168.29      3.24 o 
  -9  -2   5        7.75        7.90      0.86 o 
  -8  -2   5        0.62        1.73      0.92 o 
  -7  -2   5       11.91        5.60      0.45 o 
  -6  -2   5       25.73       26.34      0.76 o 
  -5  -2   5      558.52      569.16      5.69 o 
  -4  -2   5       77.44       81.18      3.45 o 
  -3  -2   5      502.79      526.93      5.97 o 
  -2  -2   5     1765.67     1819.92     25.89 o 
  -1  -2   5      467.50      533.82      5.26 o 
   0  -2   5      196.94      247.60      2.60 o 
   1  -2   5     2188.69     2459.38     21.17 o 
   2  -2   5     1534.98     1712.28     14.66 o 
   3  -2   5       11.60       11.25      0.55 o 
   4  -2   5      199.48      171.64      1.57 o 
   5  -2   5        9.48        9.36      0.39 o 
   6  -2   5      663.14      651.96      5.88 o 
   7  -2   5      452.33      450.73      4.83 o 
   8  -2   5      129.02      122.10      1.69 o 
   9  -2   5       63.47       58.28      1.00 o 
  10  -2   5       10.76        5.70      0.45 o 
  11  -2   5       49.63       48.61      1.01 o 
 -10  -1   5      163.20      163.88      4.16 o 
  -9  -1   5      132.40      135.84      2.83 o 
  -8  -1   5       21.96       16.87      0.93 o 
  -7  -1   5      186.16      162.35      1.96 o 
  -6  -1   5        2.50        2.47      0.35 o 
  -5  -1   5      217.90      246.95      2.41 o 
  -4  -1   5       43.50       38.61      1.25 o 
  -3  -1   5      146.96      133.88      1.40 o 
  -2  -1   5     2457.84     2532.88     24.14 o 
  -1  -1   5       37.93       25.71      0.59 o 
   0  -1   5      229.48      273.08      4.04 o 
   1  -1   5      716.76      877.11      7.61 o 
   2  -1   5      379.24      407.23      4.02 o 
   3  -1   5      639.86      691.63      5.91 o 
   4  -1   5      232.81      260.22      2.32 o 
   5  -1   5      266.83      260.22      2.24 o 
   6  -1   5        9.34        8.83      0.35 o 
   7  -1   5      107.46      117.22      1.45 o 
   8  -1   5        0.29        0.08      0.33 o 
   9  -1   5      119.23      116.84      1.51 o 
  10  -1   5       35.51       35.47      0.85 o 
  11  -1   5       36.23       34.96      0.90 o 
  12  -1   5       20.49       20.80      0.85 o 
 -10   0   5        6.44        6.25      0.83 o 
  -9   0   5       78.55       84.63      1.64 o 
  -8   0   5       22.42       20.44      0.95 o 
  -7   0   5       23.52       16.35      0.84 o 
  -6   0   5       60.22       75.79      1.13 o 
  -5   0   5      318.77      353.29      3.27 o 
  -4   0   5       33.91       28.94      0.57 o 
  -3   0   5      563.46      580.65      5.17 o 
  -2   0   5     3495.85     3829.21     40.42 o 
  -1   0   5       68.89       81.79      1.05 o 
   0   0   5       41.27       37.56      0.78 o 
   1   0   5      649.36      639.73      5.58 o 
   2   0   5      455.16      479.36      5.24 o 
   3   0   5       59.84       58.78      1.92 o 
   4   0   5      196.12      258.01      2.36 o 
   5   0   5       14.99       15.83      0.45 o 
   6   0   5       17.15       22.12      0.53 o 
   7   0   5       48.23       36.55      0.61 o 
   8   0   5      358.16      337.98      3.35 o 
   9   0   5       29.26       27.43      0.75 o 
  10   0   5       24.31       20.76      0.77 o 
  11   0   5       45.08       47.83      1.02 o 
  12   0   5       10.26        9.86      0.58 o 
 -10   1   5        0.01       -0.24      0.56 o 
  -9   1   5        1.78        1.66      0.54 o 
  -8   1   5       12.36       10.84      0.98 o 
  -7   1   5       43.46       42.11      1.08 o 
  -6   1   5      164.12      156.27      1.83 o 
  -5   1   5      904.06      879.03      8.49 o 
  -4   1   5       43.27       48.37      0.72 o 
  -3   1   5     1852.98     1888.06     19.98 o 
  -2   1   5     4220.64     4677.59     40.76 o 
  -1   1   5     1420.25     1566.59     13.42 o 
   0   1   5      238.51      256.27      2.62 o 
   1   1   5      196.61      205.64      2.43 o 
   2   1   5        4.25        4.20      0.26 o 
   3   1   5     1977.22     2164.90     20.44 o 
   4   1   5     4998.76     5545.62     52.80 o 
   5   1   5      945.18      954.98      7.75 o 
   6   1   5        0.72        1.36      0.24 o 
   7   1   5     1666.36     1686.49     13.52 o 
   8   1   5      255.20      251.40      2.31 o 
   9   1   5       61.44       65.99      1.09 o 
  10   1   5       63.01       64.35      1.23 o 
  11   1   5       16.66       14.54      0.68 o 
  12   1   5       28.44       35.20      1.00 o 
 -10   2   5       29.03       32.57      1.20 o 
  -9   2   5       15.75       14.34      0.84 o 
  -8   2   5       31.11       28.65      1.09 o 
  -7   2   5       57.33       56.72      1.20 o 
  -6   2   5      263.24      255.84      3.25 o 
  -5   2   5       18.52       13.85      0.45 o 
  -4   2   5       21.55       30.32      0.52 o 
  -3   2   5       13.17       10.04      0.58 o 
  -1   2   5     1166.54     1270.51      9.83 o 
   0   2   5      331.04      326.64      3.30 o 
   1   2   5     2397.94     2538.12     21.94 o 
   2   2   5      219.78      216.41      2.05 o 
   3   2   5     1022.22     1150.09      9.91 o 
   4   2   5     3515.88     3999.19     38.19 o 
   5   2   5        9.02       14.75      0.48 o 
   6   2   5        1.44        0.13      0.24 o 
   7   2   5      540.21      590.25      5.34 o 
   8   2   5      158.43      184.54      1.80 o 
   9   2   5       54.93       45.46      0.74 o 
  10   2   5        9.46        8.68      0.45 o 
  11   2   5        0.04       -0.49      0.49 o 
  12   2   5       18.05       18.33      0.97 o 
 -10   3   5       44.80       48.95      1.35 o 
  -9   3   5        3.86        2.66      0.55 o 
  -8   3   5       14.37       14.61      1.40 o 
  -7   3   5      148.59      147.04      2.15 o 
  -6   3   5       22.17       17.77      0.82 o 
  -5   3   5      175.31      187.87      1.81 o 
  -4   3   5       85.84       84.99      1.52 o 
  -3   3   5      342.73      302.47      2.70 o 
  -2   3   5      342.16      381.17      3.36 o 
  -1   3   5     1725.56     1931.99     17.73 o 
   0   3   5       88.26       83.37      0.92 o 
   1   3   5     1649.06     1821.48     15.57 o 
   2   3   5      118.72      102.02      1.22 o 
   3   3   5      873.48      856.05      7.47 o 
   4   3   5      676.48      676.88      5.97 o 
   5   3   5       36.26       37.28      0.72 o 
   6   3   5       73.65       80.89      1.20 o 
   7   3   5      226.18      259.48      2.36 o 
   8   3   5        3.51        3.30      0.30 o 
   9   3   5      130.89      111.31      1.21 o 
  10   3   5       29.37       25.10      0.76 o 
  11   3   5       20.71       18.16      0.94 o 
  12   3   5       54.13       53.18      1.30 o 
  13   3   5       84.72       97.73      1.97 o 
  -9   4   5       45.54       47.99      1.18 o 
  -8   4   5        0.11        0.64      0.61 o 
  -7   4   5        2.75        2.17      0.44 o 
  -6   4   5       33.86       28.71      0.89 o 
  -5   4   5      228.48      211.87      2.78 o 
  -4   4   5      956.29      967.94     10.59 o 
  -3   4   5      136.48      139.54      1.58 o 
  -2   4   5        0.85        2.24      0.20 o 
  -1   4   5      109.90      108.46      1.04 o 
   0   4   5      156.09      188.60      1.66 o 
   1   4   5     2592.64     2824.83     22.55 o 
   2   4   5      531.45      608.59      4.62 o 
   3   4   5      443.42      425.43      5.20 o 
   4   4   5      716.98      781.96      5.93 o 
   5   4   5     1547.79     1675.85     13.37 o 
   6   4   5      105.01      108.81      1.18 o 
   7   4   5      773.80      789.26      6.56 o 
   8   4   5        5.70        5.67      0.33 o 
   9   4   5        0.42       -0.10      0.29 o 
  10   4   5        0.00        0.32      0.38 o 
  11   4   5        7.62        7.07      0.50 o 
  12   4   5      167.58      181.14      3.12 o 
  13   4   5       39.82       37.96      1.44 o 
  -9   5   5        4.89        3.50      0.77 o 
  -8   5   5       50.16       50.07      1.11 o 
  -7   5   5       64.21       71.48      1.32 o 
  -6   5   5        6.72        8.72      2.14 o 
  -5   5   5       61.58       52.18      1.10 o 
  -4   5   5     1286.77     1282.88     13.95 o 
  -3   5   5       17.90       14.74      0.37 o 
  -2   5   5      344.21      345.81      2.84 o 
  -1   5   5       20.26       23.05      0.43 o 
   0   5   5      461.60      431.18      3.52 o 
   1   5   5     1457.22     1655.83     13.16 o 
   2   5   5     1155.16     1361.41     10.89 o 
   3   5   5      946.53     1045.61      7.84 o 
   4   5   5     6524.91     6695.48    106.63 o 
   5   5   5     1926.40     1985.75     14.72 o 
   6   5   5       11.13        8.82      0.35 o 
   7   5   5        0.08        0.00      0.27 o 
   8   5   5        8.18        7.58      0.38 o 
   9   5   5       78.17       67.87      0.99 o 
  10   5   5       88.44       81.47      1.13 o 
  11   5   5        2.33        2.29      0.47 o 
  12   5   5       91.50       98.61      2.04 o 
  13   5   5       51.83       59.49      2.11 o 
  -9   6   5        0.01        0.00      0.81 o 
  -8   6   5       78.53       76.05      2.31 o 
  -7   6   5      132.32      135.12      3.47 o 
  -6   6   5       25.13       21.42      0.86 o 
  -5   6   5        4.76        2.44      0.35 o 
  -4   6   5      237.58      236.37      3.35 o 
  -3   6   5      156.82      147.66      1.52 o 
  -2   6   5        2.15        1.74      0.25 o 
  -1   6   5       17.04       18.01      0.41 o 
   0   6   5       41.34       37.17      0.58 o 
   1   6   5       84.41      102.05      1.18 o 
   2   6   5      417.46      374.19      3.18 o 
   3   6   5        3.81        5.76      0.30 o 
   4   6   5     2278.46     2377.68     17.67 o 
   5   6   5     1422.27     1494.03     12.00 o 
   6   6   5      357.87      348.83      3.08 o 
   7   6   5      264.92      256.12      2.22 o 
   8   6   5       27.99       24.76      0.66 o 
   9   6   5        1.57        0.40      0.35 o 
  10   6   5       73.97       69.35      1.12 o 
  11   6   5        0.64       -0.49      0.58 o 
  12   6   5       18.21       15.32      1.91 o 
  -8   7   5       45.93       48.19      1.85 o 
  -7   7   5        8.89        5.89      0.81 o 
  -6   7   5       36.31       34.55      0.97 o 
  -5   7   5       88.72       86.97      1.34 o 
  -4   7   5      177.40      163.00      3.40 o 
  -3   7   5       12.68       13.98      0.62 o 
  -2   7   5       34.94       33.57      0.93 o 
  -1   7   5       24.47       23.51      0.52 o 
   0   7   5        7.25        6.70      0.31 o 
   1   7   5        3.12        3.74      0.29 o 
   2   7   5      611.56      626.41      5.63 o 
   3   7   5      629.12      649.05      5.38 o 
   4   7   5        1.41        1.55      0.28 o 
   5   7   5      310.59      335.27      2.76 o 
   6   7   5        4.17        3.98      0.34 o 
   7   7   5      775.53      761.78      6.95 o 
   8   7   5      241.68      242.25      2.53 o 
   9   7   5      163.55      170.04      2.14 o 
  10   7   5      105.49      104.03      2.83 o 
  11   7   5       19.44       19.02      1.10 o 
  12   7   5        0.47       -0.87      0.87 o 
  -7   8   5        1.14        1.73      0.81 o 
  -6   8   5       45.98       49.00      1.73 o 
  -5   8   5      129.83      126.74      2.11 o 
  -4   8   5        5.53        6.07      0.37 o 
  -3   8   5      265.54      275.58      3.02 o 
  -2   8   5      471.23      469.14      4.89 o 
  -1   8   5      830.19      836.44      6.67 o 
   0   8   5      101.68      101.77      1.20 o 
   1   8   5       26.41       33.41      0.69 o 
   2   8   5       66.04       70.92      0.99 o 
   3   8   5      136.57      121.58      1.55 o 
   4   8   5        5.56        5.56      0.37 o 
   5   8   5       59.57       55.94      0.88 o 
   6   8   5      173.37      155.57      4.60 o 
   7   8   5      695.31      673.26      6.89 o 
   8   8   5       37.38       33.32      1.35 o 
   9   8   5       86.31       91.46      2.69 o 
  10   8   5      127.57      127.61      3.07 o 
  11   8   5       11.13        8.88      0.73 o 
  12   8   5        3.67        1.05      0.92 o 
  -7   9   5        0.03        0.92      0.81 o 
  -6   9   5       48.69       65.07      2.08 o 
  -5   9   5       24.63       27.63      0.76 o 
  -4   9   5      127.07      124.66      1.85 o 
  -3   9   5        1.79        1.49      0.42 o 
  -2   9   5       11.41        9.35      0.54 o 
  -1   9   5      277.47      260.27      2.96 o 
   0   9   5      156.36      164.21      1.77 o 
   1   9   5      295.54      306.70      2.97 o 
   2   9   5      277.36      270.12      2.69 o 
   3   9   5        0.24        0.32      0.32 o 
   4   9   5       10.55        9.42      0.46 o 
   5   9   5       16.93       19.82      0.80 o 
   6   9   5       20.18       20.18      1.32 o 
   7   9   5      213.50      210.96      2.95 o 
   8   9   5       36.30       33.71      2.39 o 
   9   9   5       13.38       10.16      1.03 o 
  10   9   5       26.06       24.19      1.72 o 
  11   9   5       14.02       14.41      1.27 o 
  12   9   5       11.79       12.02      1.50 o 
  -6  10   5       28.96       29.66      1.06 o 
  -5  10   5       50.37       50.39      1.39 o 
  -4  10   5        0.01       -0.12      0.34 o 
  -3  10   5       22.49       25.33      0.75 o 
  -2  10   5        0.47       -0.37      0.37 o 
  -1  10   5        3.23        1.66      0.42 o 
   0  10   5       26.40       27.23      0.83 o 
   1  10   5       54.03       62.27      1.01 o 
   2  10   5       47.68       49.19      0.92 o 
   3  10   5        5.29        4.05      0.41 o 
   4  10   5      100.41       88.86      1.41 o 
   5  10   5      167.11      158.40      2.08 o 
   6  10   5       10.48        6.74      0.64 o 
   7  10   5       30.35       31.49      1.48 o 
   8  10   5       22.82       18.64      1.10 o 
   9  10   5        6.05        3.08      0.81 o 
  10  10   5       24.43       25.20      1.63 o 
  11  10   5        0.56       -0.66      0.66 o 
  -5  11   5        2.45        2.43      0.65 o 
  -4  11   5       63.69       77.00      1.36 o 
  -3  11   5        0.28       -0.37      0.37 o 
  -2  11   5       90.18       88.58      1.39 o 
  -1  11   5        7.24       10.25      0.69 o 
   0  11   5        1.26        1.06      0.43 o 
   1  11   5        0.42       -0.42      0.42 o 
   2  11   5        9.40        7.10      0.47 o 
   3  11   5        1.17        0.88      0.45 o 
   4  11   5        5.15        2.74      0.50 o 
   5  11   5       85.46       75.15      1.63 o 
   6  11   5        0.04       -0.60      0.60 o 
   7  11   5       10.04        8.45      1.09 o 
   8  11   5      130.21      146.13      2.42 o 
   9  11   5        0.61       -0.48      0.63 o 
  10  11   5        0.46       -0.66      0.66 o 
  11  11   5        0.09       -0.70      0.70 o 
  -3  12   5       33.14       41.09      1.70 o 
  -2  12   5       37.78       35.32      0.93 o 
  -1  12   5      167.33      161.23      2.82 o 
   0  12   5        3.41        5.27      0.51 o 
   1  12   5        0.01       -0.49      0.49 o 
   2  12   5       16.49       12.52      0.82 o 
   3  12   5        8.32        5.54      0.60 o 
   4  12   5        2.28        2.09      0.58 o 
   5  12   5        6.40        3.66      0.61 o 
   6  12   5        0.80       -0.14      0.59 o 
   7  12   5       49.14       48.54      1.43 o 
   8  12   5       18.52       21.40      1.18 o 
   9  12   5        2.24        0.51      0.70 o 
  10  12   5        0.29       -0.82      0.82 o 
  -2  13   5        0.53        0.85      0.50 o 
  -1  13   5       45.55       51.02      1.34 o 
   0  13   5       44.64       49.21      1.34 o 
   1  13   5        3.69        2.30      0.59 o 
   2  13   5        2.63        1.23      0.78 o 
   3  13   5       16.54       10.60      1.16 o 
   4  13   5        0.25        0.57      0.75 o 
   5  13   5       15.62       10.74      0.79 o 
   6  13   5        4.71        3.49      0.68 o 
   7  13   5       21.89       20.26      1.17 o 
   8  13   5       16.56       17.28      1.46 o 
   9  13   5        4.08        5.31      0.81 o 
   0  14   5        1.02        1.12      0.60 o 
   1  14   5        3.27        3.35      0.66 o 
   2  14   5        8.82        8.60      0.94 o 
   3  14   5        0.29       -0.74      0.77 o 
   4  14   5       53.32       58.36      1.94 o 
   5  14   5      134.76      144.74      3.14 o 
   6  14   5       23.43       22.19      1.50 o 
   7  14   5        0.54        0.81      0.68 o 
  -4 -11   6        6.63        6.73      1.04 o 
  -3 -11   6       34.07       33.98      2.08 o 
  -2 -11   6       16.75       19.88      1.85 o 
  -1 -11   6        3.63        1.73      1.04 o 
   0 -11   6        2.31        1.39      1.04 o 
   1 -11   6        1.39       -0.92      0.92 o 
   2 -11   6        9.35        9.60      0.83 o 
  -6 -10   6       25.95       30.73      1.63 o 
  -5 -10   6       26.12       26.50      1.46 o 
  -4 -10   6       14.52       14.51      2.20 o 
  -3 -10   6       24.57       25.24      1.39 o 
  -2 -10   6       13.85       14.81      1.05 o 
  -1 -10   6        7.72        7.63      1.16 o 
   0 -10   6        5.05        5.04      0.81 o 
   1 -10   6        0.38       -0.41      0.61 o 
   2 -10   6        1.13        0.82      0.63 o 
   3 -10   6       75.90       72.03      1.66 o 
   4 -10   6       13.14       12.40      0.84 o 
  -7  -9   6        0.63       -0.12      0.81 o 
  -6  -9   6       13.05       10.77      0.97 o 
  -5  -9   6       71.78       66.63      1.87 o 
  -4  -9   6       26.49       24.12      1.30 o 
  -3  -9   6        7.78        7.03      0.77 o 
  -2  -9   6        0.16       -0.61      0.61 o 
  -1  -9   6       11.51       10.23      0.66 o 
   0  -9   6       37.71       37.96      1.21 o 
   1  -9   6       22.05       26.37      1.10 o 
   2  -9   6       66.22       66.55      1.51 o 
   3  -9   6      267.47      290.88      4.01 o 
   4  -9   6        0.17        0.30      0.57 o 
   5  -9   6       22.10       26.18      1.16 o 
   6  -9   6       33.43       40.81      1.45 o 
  -8  -8   6        4.80        5.17      0.86 o 
  -7  -8   6        1.63        2.34      0.77 o 
  -6  -8   6        3.42        0.69      0.87 o 
  -5  -8   6        0.11       -0.13      0.69 o 
  -4  -8   6      141.90      139.89      2.66 o 
  -3  -8   6        6.24        7.38      0.62 o 
  -2  -8   6        7.60        5.32      0.58 o 
  -1  -8   6       43.47       48.50      1.10 o 
   0  -8   6       84.76       79.75      1.36 o 
   1  -8   6       33.51       28.72      0.90 o 
   2  -8   6        2.51        2.91      0.56 o 
   3  -8   6       56.55       57.97      1.39 o 
   4  -8   6      212.91      209.28      3.03 o 
   5  -8   6        0.24        1.01      0.65 o 
   6  -8   6       32.77       34.12      1.59 o 
   7  -8   6        0.22        0.71      0.68 o 
  -9  -7   6       11.27        7.74      1.50 o 
  -8  -7   6        3.12        1.85      1.10 o 
  -7  -7   6       17.78       15.30      1.50 o 
  -6  -7   6        7.02        4.47      0.87 o 
  -5  -7   6      162.52      160.13      2.90 o 
  -4  -7   6      139.36      138.94      2.66 o 
  -3  -7   6       26.94       23.12      1.85 o 
  -2  -7   6       27.05       23.20      0.95 o 
  -1  -7   6        2.70        1.58      0.47 o 
   0  -7   6       94.00       95.86      2.27 o 
   1  -7   6       40.55       36.23      0.93 o 
   2  -7   6       15.89       15.20      0.72 o 
   3  -7   6       14.46       10.56      0.85 o 
   4  -7   6       44.39       48.30      1.25 o 
   5  -7   6        1.10        1.29      0.55 o 
   6  -7   6       65.51       67.26      1.48 o 
   7  -7   6        4.91        4.46      0.64 o 
   8  -7   6      111.77      146.07      2.24 o 
  -9  -6   6        0.92       -1.16      1.16 o 
  -8  -6   6        6.94        5.88      0.86 o 
  -7  -6   6        3.73        3.28      0.69 o 
  -6  -6   6        0.03       -0.61      0.61 o 
  -5  -6   6       66.98       60.80      1.67 o 
  -4  -6   6        0.84        0.38      0.61 o 
  -3  -6   6        4.56        4.16      0.61 o 
  -2  -6   6       23.23       22.89      0.90 o 
  -1  -6   6       46.93       48.97      1.46 o 
   0  -6   6      112.15      118.76      1.63 o 
   1  -6   6      233.36      250.08      2.83 o 
   2  -6   6       69.00       70.77      1.20 o 
   3  -6   6        0.74        0.34      0.40 o 
   4  -6   6       48.91       47.01      1.41 o 
   5  -6   6      171.04      172.44      2.55 o 
   6  -6   6       34.26       37.25      1.05 o 
   7  -6   6       14.52       13.19      0.75 o 
   8  -6   6       23.40       24.61      0.96 o 
   9  -6   6       22.02       22.78      1.27 o 
  -9  -5   6        0.09       -0.23      1.04 o 
  -8  -5   6        0.44        0.50      0.69 o 
  -7  -5   6        3.88        4.03      0.74 o 
  -6  -5   6       25.08       24.73      1.01 o 
  -5  -5   6       25.39       26.11      1.71 o 
  -4  -5   6      172.77      172.52      2.98 o 
  -3  -5   6      996.10      959.74     17.51 o 
  -2  -5   6       87.29       76.35      1.14 o 
  -1  -5   6      234.89      238.05      3.05 o 
   0  -5   6       84.61       87.80      1.51 o 
   1  -5   6       68.93       64.63      1.10 o 
   2  -5   6      193.97      203.98      2.37 o 
   3  -5   6      151.38      150.13      1.86 o 
   4  -5   6      207.61      214.67      2.24 o 
   5  -5   6       11.91       10.33      0.66 o 
   6  -5   6       13.26       12.02      0.97 o 
   7  -5   6       64.27       60.94      1.19 o 
   8  -5   6        3.61        5.95      0.82 o 
   9  -5   6       23.04       27.24      0.96 o 
 -10  -4   6        0.26        1.50      1.16 o 
  -9  -4   6       13.32       11.21      1.27 o 
  -8  -4   6        6.51        6.07      0.77 o 
  -7  -4   6       66.16       61.21      1.38 o 
  -6  -4   6       34.17       34.00      1.02 o 
  -5  -4   6        3.58        2.57      0.46 o 
  -4  -4   6      918.47      875.99      8.60 o 
  -3  -4   6        7.39        2.97      0.36 o 
  -2  -4   6       11.17        9.85      0.51 o 
  -1  -4   6       64.59       60.56      1.08 o 
   0  -4   6      163.70      157.75      1.83 o 
   1  -4   6       10.99       13.17      0.70 o 
   2  -4   6      162.21      169.27      2.01 o 
   3  -4   6        2.52        2.74      0.31 o 
   4  -4   6       44.09       42.22      0.81 o 
   5  -4   6      167.07      166.06      2.13 o 
   6  -4   6     1219.04     1258.79     12.73 o 
   7  -4   6        2.86        2.04      0.44 o 
   8  -4   6       20.05       20.57      0.85 o 
   9  -4   6        6.55        6.87      0.54 o 
  10  -4   6        3.01        2.39      0.53 o 
 -10  -3   6       14.22       17.10      1.85 o 
  -9  -3   6        0.81       -0.23      0.92 o 
  -8  -3   6        5.07        4.55      0.75 o 
  -7  -3   6       22.65       19.19      0.91 o 
  -6  -3   6      230.92      240.93      4.45 o 
  -5  -3   6        5.68        5.54      0.56 o 
  -4  -3   6      115.64      108.94      2.78 o 
  -3  -3   6      318.79      313.35      3.35 o 
  -2  -3   6      171.37      199.24      2.59 o 
  -1  -3   6      329.06      321.13      3.38 o 
   0  -3   6       30.60       34.33      0.65 o 
   1  -3   6      133.50      136.05      1.60 o 
   2  -3   6      161.18      167.93      1.90 o 
   3  -3   6       51.14       53.72      0.82 o 
   4  -3   6       30.70       31.80      0.69 o 
   5  -3   6      108.29       97.00      1.78 o 
   6  -3   6      955.34      933.92      9.58 o 
   7  -3   6      495.98      488.89      5.24 o 
   8  -3   6       90.02       87.35      1.43 o 
   9  -3   6       11.82       11.20      0.70 o 
  10  -3   6       12.38        9.89      0.53 o 
  11  -3   6        6.23        6.81      0.53 o 
 -10  -2   6        2.26        2.08      1.16 o 
  -9  -2   6       64.53       72.49      3.18 o 
  -8  -2   6        7.20        6.39      1.50 o 
  -7  -2   6       97.22       82.13      1.49 o 
  -6  -2   6       58.95       48.85      0.99 o 
  -5  -2   6       20.47       21.20      0.70 o 
  -4  -2   6      241.26      244.28      2.65 o 
  -3  -2   6      158.14      164.51      1.97 o 
  -2  -2   6     1095.62     1165.28     12.76 o 
  -1  -2   6      535.40      569.00     14.45 o 
   0  -2   6      469.80      473.83      4.76 o 
   1  -2   6      275.22      232.10      2.83 o 
   2  -2   6       53.61       64.74      0.95 o 
   3  -2   6        0.55        1.50      0.30 o 
   4  -2   6       87.76       83.49      1.06 o 
   5  -2   6      155.39      160.79      1.72 o 
   6  -2   6      620.62      605.13      5.50 o 
   7  -2   6       52.94       59.07      1.15 o 
   8  -2   6      153.69      151.08      2.01 o 
   9  -2   6        7.95        6.83      0.67 o 
  10  -2   6       22.43       23.07      0.81 o 
  11  -2   6        2.09        1.17      0.45 o 
 -10  -1   6        5.50        4.14      0.81 o 
  -9  -1   6       11.38       12.87      2.37 o 
  -8  -1   6        1.09        1.44      0.65 o 
  -7  -1   6      343.03      309.42      3.36 o 
  -6  -1   6      150.21      126.43      1.65 o 
  -5  -1   6       23.06       25.14      0.85 o 
  -4  -1   6       26.68       31.71      0.71 o 
  -3  -1   6      433.27      411.38      3.77 o 
  -2  -1   6      692.20      751.05      7.34 o 
  -1  -1   6     1647.80     1821.96     17.30 o 
   0  -1   6      561.03      580.31      6.02 o 
   1  -1   6       55.28       83.30      1.12 o 
   2  -1   6      133.44      165.38      1.83 o 
   3  -1   6        0.35        0.60      0.43 o 
   4  -1   6      122.35      119.53      1.34 o 
   5  -1   6      649.14      663.76      5.96 o 
   6  -1   6      412.09      380.46      3.58 o 
   7  -1   6      364.50      361.82      3.45 o 
   8  -1   6      139.79      137.64      1.88 o 
   9  -1   6       76.09       76.24      1.20 o 
  10  -1   6      112.83      111.21      1.53 o 
  11  -1   6       28.88       39.12      0.97 o 
  12  -1   6        2.36        3.10      0.53 o 
 -10   0   6       10.94       12.45      0.98 o 
  -9   0   6       31.90       34.67      1.68 o 
  -8   0   6       14.05       16.08      0.90 o 
  -7   0   6        4.40        7.39      0.58 o 
  -6   0   6       34.42       22.62      0.75 o 
  -5   0   6       27.56       23.32      0.59 o 
  -4   0   6       15.04       16.06      1.00 o 
  -3   0   6      385.54      380.15      3.84 o 
  -2   0   6       33.20       22.60      0.68 o 
  -1   0   6      272.65      270.59      2.89 o 
   0   0   6      470.40      530.03      5.95 o 
   1   0   6      155.49      146.46      1.46 o 
   2   0   6     2663.98     2931.59     25.09 o 
   3   0   6        2.15        4.23      0.33 o 
   4   0   6      239.52      267.46      3.38 o 
   5   0   6      458.80      446.49      4.10 o 
   6   0   6      190.41      202.18      2.08 o 
   7   0   6      101.68       99.86      1.24 o 
   8   0   6       72.32       69.28      1.09 o 
   9   0   6      102.69       97.76      1.36 o 
  10   0   6      127.50      126.69      1.64 o 
  11   0   6      122.28      138.06      1.83 o 
  12   0   6       14.55       19.61      1.00 o 
 -10   1   6       16.81       19.31      2.43 o 
  -9   1   6       23.20       28.42      1.15 o 
  -8   1   6        8.57        6.38      0.59 o 
  -7   1   6       44.96       40.31      1.10 o 
  -6   1   6      146.38      121.53      1.56 o 
  -5   1   6      230.74      217.31      2.16 o 
  -4   1   6       31.77       41.08      0.71 o 
  -3   1   6        0.01        0.27      0.26 o 
  -2   1   6       30.11       31.48      0.66 o 
  -1   1   6      217.88      221.69      2.11 o 
   0   1   6      226.43      246.14      2.93 o 
   1   1   6     1153.39     1219.11     13.17 o 
   2   1   6       54.35       51.50      0.84 o 
   3   1   6      297.37      339.40      3.47 o 
   4   1   6       18.77       26.69      0.66 o 
   5   1   6       70.53       59.12      0.93 o 
   6   1   6      410.98      435.30      3.71 o 
   7   1   6      336.65      353.23      3.10 o 
   8   1   6       88.32       70.32      0.95 o 
   9   1   6       46.73       46.19      0.93 o 
  10   1   6        0.87       -0.25      0.42 o 
  11   1   6        4.22        5.70      0.52 o 
  12   1   6       15.36       21.07      1.03 o 
 -10   2   6       50.86       62.64      2.31 o 
  -9   2   6       26.07       33.39      1.20 o 
  -8   2   6        0.57        0.15      0.50 o 
  -7   2   6       52.23       48.69      1.63 o 
  -6   2   6       69.56       69.18      1.35 o 
  -5   2   6        0.01        0.63      0.30 o 
  -4   2   6      927.22      939.70      9.06 o 
  -3   2   6       59.23       59.87      1.06 o 
  -2   2   6       63.83       75.33      1.20 o 
  -1   2   6      374.15      436.62      3.99 o 
   0   2   6     1728.75     1902.10     18.08 o 
   1   2   6        0.65        1.10      0.26 o 
   2   2   6       66.81       54.83      0.86 o 
   3   2   6        0.46        0.27      0.25 o 
   4   2   6      109.66      118.68      1.45 o 
   5   2   6      565.49      586.47      5.79 o 
   6   2   6       24.60       23.76      0.57 o 
   7   2   6        1.60        0.97      0.29 o 
   8   2   6      207.04      206.56      2.00 o 
   9   2   6       32.90       27.66      0.70 o 
  10   2   6        0.38       -0.26      0.38 o 
  11   2   6       15.19       13.43      0.64 o 
  12   2   6       35.05       39.82      1.17 o 
  -9   3   6      113.72      135.74      2.24 o 
  -8   3   6       52.69       61.54      1.36 o 
  -7   3   6      340.47      341.20      4.30 o 
  -6   3   6       39.51       44.04      1.10 o 
  -5   3   6        2.72        1.09      0.42 o 
  -4   3   6      242.90      228.32      2.17 o 
  -3   3   6        0.53        0.78      0.25 o 
  -2   3   6      121.41      117.25      1.62 o 
  -1   3   6      629.39      702.24      7.72 o 
   0   3   6      409.77      412.87      4.12 o 
   1   3   6      613.28      677.59      5.97 o 
   2   3   6       74.75       69.22      0.89 o 
   3   3   6      312.22      332.93      3.10 o 
   4   3   6        1.60        0.60      0.26 o 
   5   3   6     1432.45     1436.97     16.65 o 
   6   3   6      548.76      566.29      5.16 o 
   7   3   6        0.21       -0.28      0.30 o 
   8   3   6       53.46       46.58      0.78 o 
   9   3   6      107.19       97.31      1.15 o 
  10   3   6        5.63        7.00      0.46 o 
  11   3   6        4.82        4.98      0.49 o 
  12   3   6        2.60        1.07      0.64 o 
  13   3   6        0.95       -0.46      1.04 o 
  -9   4   6        2.37        2.12      0.57 o 
  -8   4   6       33.99       37.88      1.10 o 
  -7   4   6       16.63       14.11      0.80 o 
  -6   4   6        3.16        3.40      0.50 o 
  -5   4   6      256.50      245.57      3.74 o 
  -4   4   6      519.73      495.08      4.95 o 
  -3   4   6       45.94       36.17      0.64 o 
  -2   4   6      730.38      752.14      6.48 o 
  -1   4   6        2.42        2.40      0.27 o 
   0   4   6       82.07       83.86      1.13 o 
   1   4   6      240.50      220.37      2.34 o 
   2   4   6      344.01      329.79      3.13 o 
   3   4   6        0.24        0.15      0.18 o 
   4   4   6     1653.40     1754.10     19.34 o 
   5   4   6      635.61      715.97     10.31 o 
   6   4   6       13.44        8.92      0.73 o 
   7   4   6       52.43       53.04      1.01 o 
   8   4   6       25.11       27.45      0.66 o 
   9   4   6      172.52      157.66      1.58 o 
  10   4   6       87.30       80.78      1.28 o 
  11   4   6       25.42       27.71      0.90 o 
  12   4   6        0.01        0.91      0.89 o 
  13   4   6        2.63        2.40      0.96 o 
  -9   5   6        2.48        1.96      0.92 o 
  -8   5   6        0.69        0.76      0.53 o 
  -7   5   6        5.62        5.36      0.61 o 
  -6   5   6       10.49       12.44      0.90 o 
  -5   5   6      141.80      136.56      2.30 o 
  -4   5   6      147.10      138.60      3.90 o 
  -3   5   6      130.77      131.43      1.59 o 
  -2   5   6        9.99        5.98      0.29 o 
  -1   5   6      248.50      255.11      2.43 o 
   0   5   6      507.13      496.58      4.50 o 
   1   5   6      348.93      356.33      3.32 o 
   2   5   6        4.36        2.99      0.25 o 
   3   5   6       71.70       71.70      0.82 o 
   4   5   6        5.67        7.66      0.41 o 
   5   5   6      275.03      308.98      2.56 o 
   6   5   6      348.77      328.72      2.92 o 
   7   5   6      260.27      267.14      2.48 o 
   8   5   6       87.12       89.91      1.12 o 
   9   5   6       12.26        9.18      0.72 o 
  10   5   6        3.45        3.68      0.41 o 
  11   5   6       17.54       17.96      0.82 o 
  12   5   6       35.30       37.60      2.71 o 
  13   5   6        0.85        0.69      1.16 o 
  -8   6   6       31.40       30.74      1.62 o 
  -7   6   6       21.56       22.51      1.39 o 
  -6   6   6        0.61        1.25      0.47 o 
  -5   6   6       35.92       29.84      1.02 o 
  -4   6   6     1764.84     1805.10     21.82 o 
  -3   6   6      871.81      881.65     10.17 o 
  -2   6   6      212.72      209.97      1.86 o 
  -1   6   6       43.01       42.99      0.70 o 
   0   6   6        5.87        5.38      0.30 o 
   1   6   6       52.14       60.89      0.86 o 
   2   6   6       25.60       28.66      0.62 o 
   3   6   6      233.95      231.51      2.11 o 
   4   6   6      234.70      217.05      1.90 o 
   5   6   6       67.74       73.50      0.98 o 
   6   6   6       14.31       12.03      0.47 o 
   7   6   6       32.69       33.61      1.03 o 
   8   6   6      106.10       99.24      1.32 o 
   9   6   6       24.49       25.83      0.79 o 
  10   6   6        0.86        0.66      0.41 o 
  11   6   6       18.28       16.84      1.18 o 
  12   6   6        8.48        7.00      1.27 o 
  -8   7   6        0.85        1.62      0.81 o 
  -7   7   6       20.72       22.54      1.50 o 
  -6   7   6        0.49        1.33      0.47 o 
  -5   7   6        5.21        4.66      0.53 o 
  -4   7   6       88.75       90.60      1.48 o 
  -3   7   6      371.02      391.55      5.69 o 
  -2   7   6      635.28      630.05      6.46 o 
  -1   7   6        8.42        5.99      0.33 o 
   0   7   6       97.31       98.40      1.17 o 
   1   7   6      376.85      396.95      3.70 o 
   2   7   6        1.95        5.46      0.48 o 
   3   7   6       61.01       55.21      0.99 o 
   4   7   6       11.49       11.76      0.51 o 
   5   7   6       97.55       97.17      1.09 o 
   6   7   6       20.42       25.31      1.09 o 
   7   7   6      146.28      140.50      2.04 o 
   8   7   6        2.24        0.80      0.38 o 
   9   7   6       13.82       14.30      0.73 o 
  10   7   6        1.93        0.91      0.53 o 
  11   7   6        0.05        0.03      0.58 o 
  12   7   6        0.85       -0.79      0.89 o 
  -7   8   6        7.78        7.97      1.04 o 
  -6   8   6       32.29       39.76      1.73 o 
  -5   8   6        0.45        0.38      0.47 o 
  -4   8   6       15.33       17.82      0.68 o 
  -3   8   6       83.68       81.79      2.35 o 
  -2   8   6      457.67      467.64      4.93 o 
  -1   8   6      174.99      173.55      2.00 o 
   0   8   6        2.19        1.87      0.30 o 
   1   8   6      229.79      239.02      2.40 o 
   2   8   6       30.49       25.79      0.67 o 
   3   8   6        0.03       -0.30      0.30 o 
   4   8   6      262.48      264.74      2.46 o 
   5   8   6       10.20       10.74      0.70 o 
   6   8   6       66.98       64.77      1.37 o 
   7   8   6       52.96       55.36      2.95 o 
   8   8   6       23.32       22.56      1.72 o 
   9   8   6        5.26        4.09      0.59 o 
  10   8   6        3.73        1.78      0.61 o 
  11   8   6        9.11        9.61      0.73 o 
  12   8   6        2.70        2.32      0.98 o 
  -6   9   6       26.66       31.90      1.73 o 
  -5   9   6       17.72       19.13      0.92 o 
  -4   9   6      105.19      110.40      1.65 o 
  -3   9   6        9.99        8.46      0.57 o 
  -2   9   6       19.50       17.01      0.79 o 
  -1   9   6       24.21       19.61      0.78 o 
   0   9   6       25.19       23.12      0.72 o 
   1   9   6       80.12       80.75      1.12 o 
   2   9   6      375.20      381.27      3.64 o 
   3   9   6       14.63       23.03      0.70 o 
   4   9   6       25.19       17.50      0.69 o 
   5   9   6       65.79       60.81      1.15 o 
   6   9   6      154.11      149.85      2.26 o 
   7   9   6      112.48      109.09      1.61 o 
   8   9   6        0.05       -0.54      0.54 o 
   9   9   6        0.27       -0.56      0.56 o 
  10   9   6        0.70       -0.61      0.78 o 
  11   9   6        8.67        7.88      0.75 o 
  12   9   6        2.28        1.44      1.39 o 
  -5  10   6        4.53        3.70      0.65 o 
  -4  10   6       16.92       10.46      0.91 o 
  -3  10   6        8.12        8.14      0.49 o 
  -2  10   6       18.70       21.92      0.77 o 
  -1  10   6       11.63        7.57      0.48 o 
   0  10   6       40.36       41.42      0.96 o 
   1  10   6      128.08      124.00      1.51 o 
   2  10   6      107.23      109.06      1.39 o 
   3  10   6      208.22      208.92      2.53 o 
   4  10   6      105.53       95.31      1.47 o 
   5  10   6       23.45       23.41      0.98 o 
   6  10   6       52.56       48.33      1.28 o 
   7  10   6      110.08      108.34      1.92 o 
   8  10   6       18.30       13.70      0.86 o 
   9  10   6        0.96       -0.59      0.59 o 
  10  10   6        0.27       -0.52      0.69 o 
  11  10   6        2.22        0.88      0.70 o 
  -4  11   6       18.72       25.10      0.88 o 
  -3  11   6        0.32        0.78      0.43 o 
  -2  11   6       33.10       33.97      0.94 o 
  -1  11   6      158.51      162.25      2.12 o 
   0  11   6      134.66      132.09      1.90 o 
   1  11   6        0.72       -0.43      0.43 o 
   2  11   6       78.11       81.39      1.21 o 
   3  11   6       26.58       29.17      0.92 o 
   4  11   6        8.76        5.58      0.54 o 
   5  11   6        3.90        4.40      0.61 o 
   6  11   6        0.06       -0.54      0.54 o 
   7  11   6       58.12       58.41      1.45 o 
   8  11   6       19.61       18.43      1.12 o 
   9  11   6        0.69        1.27      0.66 o 
  10  11   6        1.59        0.23      0.66 o 
  11  11   6        0.02       -0.68      0.68 o 
  -3  12   6        1.81        3.15      0.68 o 
  -2  12   6        5.12        4.12      0.50 o 
  -1  12   6        6.29        6.51      0.57 o 
   0  12   6       98.98      113.18      1.73 o 
   1  12   6       98.77      118.53      2.03 o 
   2  12   6       21.11       25.87      1.09 o 
   3  12   6        2.31        0.35      0.56 o 
   4  12   6        5.27        2.55      0.68 o 
   5  12   6        0.66        0.05      0.54 o 
   6  12   6       30.30       30.80      1.19 o 
   7  12   6        8.06        5.08      0.73 o 
   8  12   6       10.05        5.47      0.74 o 
   9  12   6       17.92       16.09      1.02 o 
  10  12   6        1.36       -0.63      0.75 o 
  -2  13   6        2.38        3.92      0.59 o 
  -1  13   6       40.03       35.70      1.21 o 
   0  13   6       75.17       80.09      1.69 o 
   1  13   6        7.55        9.81      0.73 o 
   2  13   6       20.51       23.22      1.13 o 
   3  13   6        0.08       -0.68      0.68 o 
   4  13   6        7.54        6.15      0.86 o 
   5  13   6        3.14        2.34      0.64 o 
   6  13   6        0.40        1.20      0.63 o 
   7  13   6        3.63        5.44      0.74 o 
   8  13   6       29.53       35.69      1.38 o 
   9  13   6        6.75        6.92      0.83 o 
   1  14   6       21.84       27.49      1.20 o 
   2  14   6        4.82        7.92      0.94 o 
   3  14   6        9.83        7.39      0.94 o 
   4  14   6        0.01       -0.53      0.77 o 
   5  14   6       11.77       10.48      1.03 o 
   6  14   6       22.62       23.87      1.58 o 
   7  14   6        4.53        5.12      1.04 o 
  -4 -10   7        1.05       -0.04      1.39 o 
  -3 -10   7        7.70        5.95      1.04 o 
  -2 -10   7        0.06        0.00      0.92 o 
  -1 -10   7        9.65        7.63      1.27 o 
   0 -10   7        0.25       -0.58      0.92 o 
   1 -10   7        3.79        4.36      0.86 o 
   2 -10   7       86.99      101.88      2.44 o 
   3 -10   7        4.62        5.66      0.78 o 
  -6  -9   7       30.59       39.26      1.67 o 
  -5  -9   7       15.14       19.12      1.26 o 
  -4  -9   7        0.06       -0.13      0.72 o 
  -3  -9   7       36.08       38.22      1.55 o 
  -2  -9   7        1.19        0.32      0.69 o 
  -1  -9   7        6.40        5.84      0.66 o 
   0  -9   7        1.06        1.25      0.75 o 
   1  -9   7       33.96       40.88      1.55 o 
   2  -9   7        0.40        0.09      0.59 o 
   3  -9   7       81.90       91.76      1.90 o 
   4  -9   7        6.71        9.53      0.78 o 
   5  -9   7        1.05        1.31      0.65 o 
  -7  -8   7        3.87        2.02      1.21 o 
  -6  -8   7        6.52        3.60      0.86 o 
  -5  -8   7        0.00       -0.87      0.92 o 
  -4  -8   7        1.73        1.55      0.69 o 
  -3  -8   7        0.32        1.32      0.81 o 
  -2  -8   7       42.10       44.21      1.65 o 
  -1  -8   7        0.80        2.03      0.59 o 
   0  -8   7       33.73       26.50      1.10 o 
   1  -8   7       32.19       31.78      1.15 o 
   2  -8   7       28.67       33.53      1.17 o 
   3  -8   7       16.48       20.20      1.05 o 
   4  -8   7        0.45        0.46      0.61 o 
   5  -8   7        2.99        4.30      0.65 o 
   6  -8   7        4.44        5.03      0.71 o 
  -8  -7   7        6.31        4.32      0.90 o 
  -7  -7   7       10.92       10.19      0.94 o 
  -6  -7   7        0.51       -0.69      0.69 o 
  -5  -7   7       13.60       14.19      1.10 o 
  -4  -7   7        0.64        0.22      0.69 o 
  -3  -7   7        5.03        4.46      0.77 o 
  -2  -7   7       34.53       29.59      1.10 o 
  -1  -7   7        6.37        6.87      0.64 o 
   0  -7   7       50.54       38.25      1.03 o 
   1  -7   7        4.03        4.49      0.51 o 
   2  -7   7       51.18       47.92      1.30 o 
   3  -7   7        5.19        4.04      0.63 o 
   4  -7   7        0.82        0.63      0.75 o 
   5  -7   7       10.40       10.38      0.81 o 
   6  -7   7        0.26        1.22      0.58 o 
   7  -7   7        3.58        3.38      0.67 o 
  -8  -6   7        0.03       -0.53      0.77 o 
  -7  -6   7        5.36        6.19      0.86 o 
  -6  -6   7       53.35       43.60      1.62 o 
  -5  -6   7       41.38       40.04      1.43 o 
  -4  -6   7       30.71       28.04      1.31 o 
  -3  -6   7       18.24       15.83      1.68 o 
  -2  -6   7        5.32        5.18      0.69 o 
  -1  -6   7      289.09      258.14      3.80 o 
   0  -6   7      421.05      373.60      4.05 o 
   1  -6   7        0.04        0.14      0.40 o 
   2  -6   7      357.30      337.97      3.72 o 
   3  -6   7        2.28        3.46      0.48 o 
   4  -6   7       73.70       72.00      2.42 o 
   5  -6   7        0.94        0.00      0.57 o 
   6  -6   7        7.56        7.49      0.59 o 
   7  -6   7        8.37        9.55      0.64 o 
   8  -6   7       21.91       31.22      1.07 o 
  -9  -5   7       10.05        7.28      1.39 o 
  -8  -5   7       81.70       90.35      5.84 o 
  -7  -5   7        5.76        5.33      1.21 o 
  -6  -5   7      104.61      107.88      5.55 o 
  -5  -5   7       12.60       10.85      1.04 o 
  -4  -5   7       10.74        6.01      0.77 o 
  -3  -5   7      193.05      182.08      3.06 o 
  -2  -5   7        8.81        8.08      0.59 o 
  -1  -5   7       55.13       49.03      1.17 o 
   0  -5   7       89.75       70.26      1.33 o 
   1  -5   7      161.39      141.19      1.85 o 
   2  -5   7        6.44        5.85      0.45 o 
   3  -5   7       97.19       99.59      1.46 o 
   4  -5   7       42.26       36.26      1.93 o 
   5  -5   7       19.31       17.82      1.09 o 
   6  -5   7        0.12       -0.45      0.49 o 
   7  -5   7       15.70       14.10      0.77 o 
   8  -5   7       53.94       59.38      1.27 o 
   9  -5   7        2.22        1.62      0.54 o 
  -9  -4   7        0.14       -0.58      1.04 o 
  -8  -4   7       11.30       11.56      1.39 o 
  -7  -4   7        0.95        0.90      0.64 o 
  -6  -4   7       18.76       19.92      1.18 o 
  -5  -4   7      160.51      158.37      2.78 o 
  -4  -4   7       76.58       63.47      1.67 o 
  -3  -4   7     1371.92     1351.45     17.53 o 
  -2  -4   7       18.31       25.78      0.97 o 
  -1  -4   7       59.94       49.57      1.20 o 
   0  -4   7        8.07       10.23      0.67 o 
   1  -4   7      101.48       97.84      1.59 o 
   2  -4   7       49.59       57.19      1.08 o 
   3  -4   7      228.63      216.83      2.53 o 
   4  -4   7       17.59       15.31      1.35 o 
   5  -4   7      388.46      393.29      4.36 o 
   6  -4   7      399.98      402.75      5.34 o 
   7  -4   7       97.30       97.86      1.55 o 
   8  -4   7       26.39       24.14      0.96 o 
   9  -4   7        2.15        2.01      0.51 o 
  10  -4   7       40.37       43.92      1.15 o 
  -9  -3   7        0.01       -0.12      1.04 o 
  -8  -3   7        0.02       -0.69      0.92 o 
  -7  -3   7        0.06       -0.61      0.61 o 
  -6  -3   7        4.74        1.76      0.61 o 
  -5  -3   7        0.33        0.51      0.36 o 
  -4  -3   7        4.73        2.13      0.61 o 
  -3  -3   7       42.57       44.06      1.65 o 
  -2  -3   7      147.66      155.37      2.21 o 
  -1  -3   7       81.45       80.19      1.23 o 
   0  -3   7       39.03       39.57      0.95 o 
   1  -3   7      165.69      152.52      2.08 o 
   2  -3   7      263.47      287.88      4.23 o 
   3  -3   7      642.00      644.59      5.85 o 
   4  -3   7        1.52        0.94      0.32 o 
   5  -3   7     1175.58     1165.62     10.33 o 
   6  -3   7      687.48      687.79      7.20 o 
   7  -3   7       12.05       11.75      0.66 o 
   8  -3   7       16.55       16.47      0.83 o 
   9  -3   7       11.68       10.16      0.98 o 
  10  -3   7       15.12       16.17      0.82 o 
  -9  -2   7        9.37        8.44      1.16 o 
  -8  -2   7       33.93       31.90      1.85 o 
  -7  -2   7        7.24        6.34      0.55 o 
  -6  -2   7        6.85        9.78      0.58 o 
  -5  -2   7       14.65       11.18      0.68 o 
  -4  -2   7       80.83       75.62      1.14 o 
  -3  -2   7     1952.32     1975.08     18.87 o 
  -2  -2   7        0.96        1.01      0.35 o 
  -1  -2   7       72.69       73.83      1.28 o 
   0  -2   7       49.49       54.29      0.95 o 
   1  -2   7      151.80      161.07      2.27 o 
   2  -2   7      121.54      117.81      1.47 o 
   3  -2   7      209.17      236.81      2.56 o 
   4  -2   7      141.31      141.96      1.59 o 
   5  -2   7       35.19       40.71      1.68 o 
   6  -2   7      943.58      963.91     10.64 o 
   7  -2   7        0.17        0.39      0.52 o 
   8  -2   7        5.64        6.18      0.56 o 
   9  -2   7       59.86       64.82      1.31 o 
  10  -2   7        0.02       -0.43      0.43 o 
  11  -2   7       33.71       31.32      0.95 o 
  -9  -1   7       17.91       17.57      1.73 o 
  -8  -1   7        0.37        1.16      0.61 o 
  -7  -1   7        0.30       -0.03      0.53 o 
  -6  -1   7      133.20      126.77      1.70 o 
  -5  -1   7       49.53       49.58      0.93 o 
  -4  -1   7       15.53       11.02      0.59 o 
  -3  -1   7      140.78      128.34      1.86 o 
  -2  -1   7      195.52      190.47      2.45 o 
  -1  -1   7       28.51       22.94      0.68 o 
   0  -1   7      230.59      261.56      3.29 o 
   1  -1   7        1.47        1.14      0.30 o 
   2  -1   7        0.20       -0.43      0.43 o 
   3  -1   7      292.10      282.14      2.96 o 
   4  -1   7       10.01       10.79      0.50 o 
   5  -1   7       13.37       15.06      0.79 o 
   6  -1   7      885.78      892.87      7.97 o 
   7  -1   7       53.65       55.27      1.16 o 
   8  -1   7        1.03        0.74      0.46 o 
   9  -1   7       21.04       20.39      0.75 o 
  10  -1   7        0.17       -0.44      0.44 o 
  11  -1   7       44.47       47.85      1.07 o 
  -9   0   7       16.16       19.61      2.20 o 
  -8   0   7       40.49       39.12      1.79 o 
  -7   0   7        9.19        7.09      0.59 o 
  -6   0   7       92.84       89.33      1.35 o 
  -5   0   7       55.54       53.28      0.98 o 
  -4   0   7       77.34       70.79      1.07 o 
  -3   0   7      584.63      594.68      8.16 o 
  -2   0   7       59.93       52.83      0.94 o 
  -1   0   7      426.91      429.99      4.37 o 
   0   0   7      152.07      153.16      2.04 o 
   1   0   7        0.38        0.49      0.29 o 
   2   0   7      541.98      571.87      5.11 o 
   3   0   7     3342.28     3796.98     36.05 o 
   4   0   7      520.56      508.24      5.07 o 
   5   0   7       32.59       28.14      0.69 o 
   6   0   7      204.09      200.92      2.11 o 
   7   0   7       26.38       24.89      0.82 o 
   8   0   7       40.28       42.50      0.91 o 
   9   0   7       71.81       73.70      1.22 o 
  10   0   7       24.91       24.55      0.84 o 
  11   0   7       26.24       23.35      0.92 o 
  12   0   7       59.95       62.40      1.39 o 
  -9   1   7       20.96       23.47      1.47 o 
  -8   1   7        7.53        5.51      0.61 o 
  -7   1   7       26.54       24.54      1.01 o 
  -6   1   7       17.78       15.59      0.90 o 
  -5   1   7       71.72       84.88      1.28 o 
  -4   1   7        1.38        2.83      0.78 o 
  -3   1   7      148.28      170.96      2.24 o 
  -2   1   7      614.95      651.14      6.38 o 
  -1   1   7       85.46       88.89      1.05 o 
   0   1   7       24.55       29.77      0.55 o 
   1   1   7        0.41        0.95      0.42 o 
   2   1   7      106.00      126.70      1.54 o 
   3   1   7      889.43      966.47     10.60 o 
   4   1   7        4.44        3.06      0.35 o 
   5   1   7       34.84       31.95      0.75 o 
   6   1   7      127.42      151.01      1.67 o 
   7   1   7       14.66       14.64      0.56 o 
   8   1   7      183.26      174.41      1.78 o 
   9   1   7       33.10       31.66      0.87 o 
  10   1   7        0.51       -0.01      0.42 o 
  11   1   7       45.74       47.88      1.10 o 
  12   1   7       47.43       47.11      1.24 o 
  -9   2   7       17.54       15.83      1.18 o 
  -8   2   7       51.27       54.28      1.71 o 
  -7   2   7        0.06       -0.49      0.49 o 
  -6   2   7       39.16       34.46      1.06 o 
  -5   2   7      317.59      292.68      2.82 o 
  -4   2   7      142.18      142.57      1.97 o 
  -3   2   7      298.77      334.08      3.93 o 
  -2   2   7      319.87      336.15      3.94 o 
  -1   2   7      252.32      259.76      2.47 o 
   0   2   7      582.39      622.17      6.14 o 
   1   2   7       60.63       55.05      0.89 o 
   2   2   7       84.89       84.33      1.17 o 
   3   2   7      507.26      590.91      5.85 o 
   4   2   7      178.01      191.81      3.17 o 
   5   2   7      701.25      767.51      8.31 o 
   6   2   7        0.44        3.93      0.33 o 
   7   2   7       64.36       65.43      0.92 o 
   8   2   7        2.64        0.35      0.31 o 
   9   2   7       36.32       31.23      0.85 o 
  10   2   7       49.18       51.02      1.05 o 
  11   2   7        1.26        0.86      0.47 o 
  12   2   7        0.12       -0.54      0.54 o 
  -9   3   7       54.24       61.09      2.39 o 
  -8   3   7        0.45        0.03      0.56 o 
  -7   3   7       18.76       18.66      0.96 o 
  -6   3   7       15.73       15.80      1.02 o 
  -5   3   7        0.95       -0.29      0.35 o 
  -4   3   7       10.85        7.68      0.63 o 
  -3   3   7      379.46      358.92      3.73 o 
  -2   3   7       49.80       38.46      0.86 o 
  -1   3   7      607.72      597.03      7.33 o 
   0   3   7     3248.95     3646.08     50.67 o 
   1   3   7      329.85      370.87      4.19 o 
   2   3   7        4.72       10.61      0.48 o 
   3   3   7      136.67      143.74      1.54 o 
   4   3   7       77.23       73.77      1.00 o 
   5   3   7       36.87       36.37      0.81 o 
   6   3   7     1061.24     1084.00     10.50 o 
   7   3   7       31.41       27.14      0.70 o 
   8   3   7       29.28       23.35      0.65 o 
   9   3   7       30.15       36.59      0.79 o 
  10   3   7       12.73       11.47      0.57 o 
  11   3   7        9.74        7.24      0.55 o 
  12   3   7       14.82       16.66      0.88 o 
  -9   4   7        9.87        9.97      0.81 o 
  -8   4   7      125.42      124.69      2.44 o 
  -7   4   7        0.32        0.99      0.61 o 
  -6   4   7       12.66       10.26      0.77 o 
  -5   4   7       15.78       14.31      1.02 o 
  -4   4   7       36.07       31.98      1.34 o 
  -3   4   7      862.09      868.82      9.86 o 
  -2   4   7      282.00      291.79      3.09 o 
  -1   4   7        0.01        0.29      0.28 o 
   0   4   7       36.34       29.14      0.80 o 
   1   4   7      754.52      884.97      8.56 o 
   2   4   7      101.06       95.25      1.14 o 
   3   4   7      918.04      996.18      9.64 o 
   4   4   7       70.49       60.08      0.91 o 
   5   4   7       29.40       25.60      0.97 o 
   6   4   7       10.59        5.77      0.42 o 
   7   4   7        0.96        1.58      0.35 o 
   8   4   7        0.04        0.05      0.33 o 
   9   4   7      396.46      375.08      3.41 o 
  10   4   7        0.56        0.35      0.44 o 
  11   4   7        4.47        3.78      0.52 o 
  12   4   7       32.99       37.16      2.02 o 
  -8   5   7       60.53       56.25      1.55 o 
  -7   5   7       24.89       21.59      1.06 o 
  -6   5   7       82.21       87.16      1.83 o 
  -5   5   7       28.55       33.75      1.23 o 
  -4   5   7        4.90        4.43      0.61 o 
  -3   5   7      234.29      225.48      3.55 o 
  -2   5   7        3.69        5.43      0.35 o 
  -1   5   7      176.51      182.57      2.08 o 
   0   5   7      480.98      546.72      5.47 o 
   1   5   7       32.84       37.74      0.81 o 
   2   5   7        1.64        2.11      0.29 o 
   3   5   7        1.58        0.24      0.24 o 
   4   5   7        6.37        3.98      0.41 o 
   5   5   7       68.67       63.48      0.90 o 
   6   5   7      821.89      847.42      7.62 o 
   7   5   7       16.23       14.00      0.76 o 
   8   5   7        0.82        0.76      0.33 o 
   9   5   7      120.89      136.57      1.69 o 
  10   5   7        3.62        2.86      0.40 o 
  11   5   7        2.00        2.13      0.49 o 
  12   5   7       14.13       11.48      1.03 o 
  -8   6   7        7.54        9.71      1.16 o 
  -7   6   7        0.06        0.23      0.53 o 
  -6   6   7        2.52        1.64      0.53 o 
  -5   6   7       11.63       13.46      0.98 o 
  -4   6   7        5.20        2.69      0.61 o 
  -3   6   7      158.00      160.49      3.61 o 
  -2   6   7     1498.44     1513.63     15.28 o 
  -1   6   7       12.42       11.23      0.60 o 
   0   6   7      120.71      114.81      1.33 o 
   1   6   7      217.18      249.33      2.47 o 
   2   6   7      107.39      103.19      1.25 o 
   3   6   7       63.47       60.90      0.98 o 
   4   6   7        6.91        7.87      0.34 o 
   5   6   7       84.59       79.74      1.98 o 
   6   6   7       20.62       18.33      0.72 o 
   7   6   7      352.60      336.85      3.35 o 
   8   6   7       53.52       51.25      0.97 o 
   9   6   7      199.89      187.77      2.12 o 
  10   6   7        2.83        2.38      0.48 o 
  11   6   7        9.00        6.58      0.63 o 
  12   6   7        2.82        2.23      0.74 o 
  -7   7   7       30.61       32.94      1.85 o 
  -6   7   7       11.76       12.26      0.94 o 
  -5   7   7       34.70       35.02      1.22 o 
  -4   7   7      113.16      119.44      1.85 o 
  -3   7   7      112.66      119.20      1.88 o 
  -2   7   7      713.33      735.14      7.52 o 
  -1   7   7      161.74      173.94      2.08 o 
   0   7   7      287.91      282.83      2.76 o 
   1   7   7        7.85        5.75      0.37 o 
   2   7   7      260.48      258.28      2.59 o 
   3   7   7        7.08        7.17      0.36 o 
   4   7   7      322.32      318.40      2.86 o 
   5   7   7       38.17       32.00      0.90 o 
   6   7   7     4633.27     4566.56     82.79 o 
   7   7   7       22.04       20.83      1.11 o 
   8   7   7       10.13        8.06      0.54 o 
   9   7   7       22.97       22.57      0.90 o 
  10   7   7        0.08       -0.42      0.46 o 
  11   7   7       32.18       36.99      1.23 o 
  12   7   7        2.77        2.12      0.74 o 
  -7   8   7       12.57       16.64      1.62 o 
  -6   8   7        9.62       10.20      1.21 o 
  -5   8   7       59.88       66.98      1.91 o 
  -4   8   7        0.25        0.62      0.44 o 
  -3   8   7      125.45      132.64      1.73 o 
  -2   8   7       31.18       32.16      0.93 o 
  -1   8   7      144.28      148.21      1.65 o 
   0   8   7        5.96        6.43      0.38 o 
   1   8   7        8.86        7.03      0.40 o 
   2   8   7        3.91        1.59      0.34 o 
   3   8   7        8.88        6.88      0.41 o 
   4   8   7      107.52       98.45      1.30 o 
   5   8   7       13.54       13.73      0.89 o 
   6   8   7        9.81       11.59      2.10 o 
   7   8   7      225.02      212.73      2.98 o 
   8   8   7       28.85       31.80      0.95 o 
   9   8   7       48.70       54.06      1.16 o 
  10   8   7        1.16        0.12      0.59 o 
  11   8   7       13.32       15.77      1.35 o 
  12   8   7        2.20        1.09      0.86 o 
  -6   9   7       25.72       26.12      1.73 o 
  -5   9   7        0.01       -0.38      0.49 o 
  -4   9   7       12.29       13.35      0.97 o 
  -3   9   7       37.28       40.91      1.17 o 
  -2   9   7      200.72      198.28      2.40 o 
  -1   9   7        1.50        1.24      0.42 o 
   0   9   7        0.98        1.44      0.34 o 
   1   9   7       89.39       82.45      1.16 o 
   2   9   7        0.31       -0.17      0.35 o 
   3   9   7       38.29       30.61      0.79 o 
   4   9   7      170.62      134.55      1.63 o 
   5   9   7       11.13       10.15      0.56 o 
   6   9   7      107.23       96.19      1.90 o 
   7   9   7       62.95       63.27      2.03 o 
   8   9   7      205.43      200.24      2.91 o 
   9   9   7       40.55       39.65      1.69 o 
  10   9   7       18.98       16.59      1.46 o 
  11   9   7        2.24        3.75      0.73 o 
  12   9   7       42.66       52.68      1.99 o 
  -5  10   7        0.00        0.12      0.92 o 
  -4  10   7        4.27        4.50      0.53 o 
  -3  10   7       53.01       55.89      1.18 o 
  -2  10   7        7.92        8.33      0.51 o 
  -1  10   7       15.81       15.73      0.71 o 
   0  10   7        6.42        7.08      0.52 o 
   1  10   7       14.79       14.28      0.67 o 
   2  10   7        5.05        1.90      0.38 o 
   3  10   7      202.67      181.20      2.27 o 
   4  10   7        3.94        7.07      0.54 o 
   5  10   7       19.65       20.45      0.97 o 
   6  10   7       23.41       23.79      1.28 o 
   7  10   7        5.39        4.00      0.64 o 
   8  10   7        0.01       -0.62      0.62 o 
   9  10   7       16.84       16.76      1.17 o 
  10  10   7        0.00       -0.61      0.61 o 
  11  10   7       33.29       33.64      1.37 o 
  -4  11   7      101.75      115.99      1.87 o 
  -3  11   7        1.27        1.21      0.44 o 
  -2  11   7       87.60       84.34      1.60 o 
  -1  11   7        9.84       10.98      0.61 o 
   0  11   7        0.17       -0.43      0.43 o 
   1  11   7        4.03        2.05      0.48 o 
   2  11   7        6.87        5.51      0.61 o 
   3  11   7       65.83       56.91      1.36 o 
   4  11   7      278.87      246.98      2.92 o 
   5  11   7       17.54       21.78      1.06 o 
   6  11   7        9.94       11.53      0.77 o 
   7  11   7        3.82        2.45      0.64 o 
   8  11   7        5.87        3.24      0.66 o 
   9  11   7        0.16       -0.48      0.61 o 
  10  11   7        0.15       -0.31      0.68 o 
  11  11   7        7.67        5.55      1.50 o 
  -3  12   7        2.74        1.51      0.56 o 
  -2  12   7        0.01       -0.45      0.45 o 
  -1  12   7       70.66       79.73      1.43 o 
   0  12   7        0.02        0.02      0.56 o 
   1  12   7       13.60       10.74      0.71 o 
   2  12   7        0.62        0.03      0.56 o 
   3  12   7        2.63        0.84      0.57 o 
   4  12   7        0.08       -0.42      0.55 o 
   5  12   7        0.24       -0.16      0.56 o 
   6  12   7        5.42        3.71      0.65 o 
   7  12   7        5.96        4.14      0.68 o 
   8  12   7        2.91        2.52      0.71 o 
   9  12   7       35.97       45.81      1.47 o 
  10  12   7        7.03        8.29      0.88 o 
  -1  13   7        1.04        0.25      0.59 o 
   0  13   7       52.91       64.25      1.54 o 
   1  13   7       41.72       43.24      1.33 o 
   2  13   7       17.89       19.87      1.12 o 
   3  13   7        2.41        0.75      0.75 o 
   4  13   7       35.87       40.99      1.66 o 
   5  13   7        0.84        1.00      0.62 o 
   6  13   7        1.50        0.54      0.74 o 
   7  13   7       10.29       10.23      1.10 o 
   8  13   7        7.14        4.40      0.85 o 
   9  13   7        1.64        1.04      1.39 o 
   1  14   7       38.56       44.90      1.44 o 
   2  14   7       35.04       43.74      1.69 o 
   3  14   7        0.98        1.79      0.98 o 
   4  14   7        2.75        4.02      0.86 o 
   5  14   7        1.85        1.34      0.86 o 
   6  14   7        5.43        6.21      1.50 o 
   7  14   7        1.64        2.65      0.86 o 
  -2 -10   8        1.28       -0.12      1.04 o 
  -1 -10   8        0.15       -0.92      0.92 o 
   0 -10   8        4.10        2.66      1.04 o 
   1 -10   8        9.40       12.25      1.39 o 
  -5  -9   8       78.88       88.66      2.32 o 
  -4  -9   8        2.05       -0.14      0.81 o 
  -3  -9   8        4.57        3.45      0.81 o 
  -2  -9   8        0.55        1.51      0.77 o 
  -1  -9   8       18.23       18.98      1.33 o 
   0  -9   8       54.37       59.51      2.14 o 
   1  -9   8        0.81        0.66      0.75 o 
   2  -9   8       25.31       26.10      1.50 o 
   3  -9   8       71.03       77.16      1.82 o 
   4  -9   8       30.54       34.83      1.54 o 
  -6  -8   8       36.08       33.43      1.73 o 
  -5  -8   8        6.43        8.37      0.97 o 
  -4  -8   8       16.29       15.41      1.39 o 
  -3  -8   8        0.03       -0.50      0.69 o 
  -2  -8   8        1.58        1.23      1.41 o 
  -1  -8   8        0.30       -0.22      0.59 o 
   0  -8   8        0.00       -0.70      0.70 o 
   1  -8   8      105.79      109.12      2.50 o 
   2  -8   8        9.37       12.13      0.83 o 
   3  -8   8       17.15       16.11      1.05 o 
   4  -8   8       13.11       10.81      0.81 o 
   5  -8   8        1.64        1.32      0.65 o 
  -7  -7   8        0.51       -0.60      0.77 o 
  -6  -7   8        1.16        0.76      0.77 o 
  -5  -7   8       39.61       40.29      1.59 o 
  -4  -7   8        8.14        6.50      0.86 o 
  -3  -7   8        0.09       -0.64      0.64 o 
  -2  -7   8        0.00       -0.54      0.54 o 
  -1  -7   8      176.13      163.33      3.63 o 
   0  -7   8        1.30        2.37      0.59 o 
   1  -7   8       18.53       14.21      0.76 o 
   2  -7   8       14.15       13.94      0.89 o 
   3  -7   8        4.01        2.08      0.64 o 
   4  -7   8        0.33        0.18      0.58 o 
   5  -7   8      108.08      127.84      2.27 o 
   6  -7   8        2.44        1.63      0.65 o 
   7  -7   8        8.35        8.04      1.02 o 
  -7  -6   8        0.62       -0.74      0.74 o 
  -6  -6   8        2.14        0.80      0.87 o 
  -5  -6   8        4.73        5.03      0.86 o 
  -4  -6   8       40.63       37.87      1.51 o 
  -3  -6   8        1.54        1.01      0.69 o 
  -2  -6   8       42.54       38.85      2.54 o 
  -1  -6   8      104.48      118.48      4.74 o 
   0  -6   8      317.29      285.93      3.30 o 
   1  -6   8       90.73       70.66      1.32 o 
   2  -6   8        4.85        3.21      0.49 o 
   3  -6   8        2.51        1.64      0.88 o 
   4  -6   8       44.95       47.25      1.36 o 
   5  -6   8       91.62       91.61      1.83 o 
   6  -6   8       72.55       74.59      1.62 o 
   7  -6   8        2.74        1.01      0.56 o 
   8  -6   8       94.50      105.39      2.09 o 
  -8  -5   8       17.01       24.85      2.20 o 
  -7  -5   8        8.48        6.06      0.86 o 
  -6  -5   8        6.76        7.43      1.39 o 
  -5  -5   8        3.04        1.11      0.69 o 
  -4  -5   8      251.37      254.85      4.09 o 
  -3  -5   8       46.36       47.26      1.96 o 
  -2  -5   8        9.56        7.95      0.92 o 
  -1  -5   8        0.07        0.34      0.61 o 
   0  -5   8       86.39      104.64      1.97 o 
   1  -5   8       21.63       16.83      0.88 o 
   2  -5   8      164.09      159.97      2.08 o 
   3  -5   8        2.83        1.23      0.46 o 
   4  -5   8        5.05        3.30      0.63 o 
   5  -5   8      572.62      577.81      6.22 o 
   6  -5   8      153.83      151.06      2.13 o 
   7  -5   8       23.62       24.23      0.98 o 
   8  -5   8        4.15        4.54      0.60 o 
   9  -5   8        0.60        0.79      0.59 o 
  -8  -4   8       17.08       18.26      1.85 o 
  -7  -4   8        0.13        0.78      0.69 o 
  -6  -4   8        0.17       -0.33      0.64 o 
  -5  -4   8       71.41       72.09      2.02 o 
  -4  -4   8       19.11       18.24      1.18 o 
  -3  -4   8      687.52      689.93     13.46 o 
  -2  -4   8       78.25       73.70      2.31 o 
  -1  -4   8        2.55        1.72      0.49 o 
   0  -4   8       95.01       83.02      1.48 o 
   1  -4   8       48.13       41.26      1.04 o 
   2  -4   8        3.62        3.32      0.49 o 
   3  -4   8        0.22       -0.08      0.39 o 
   4  -4   8        0.29       -0.05      0.38 o 
   5  -4   8      329.20      341.60      3.92 o 
   6  -4   8      543.73      538.46      5.84 o 
   7  -4   8       39.07       41.57      1.09 o 
   8  -4   8       41.75       46.50      1.18 o 
   9  -4   8        2.97        2.66      0.58 o 
  -9  -3   8        2.00        2.31      1.16 o 
  -8  -3   8        0.12        0.69      1.04 o 
  -7  -3   8        3.19        2.49      0.69 o 
  -6  -3   8       11.76       10.21      0.86 o 
  -5  -3   8       37.42       36.80      1.35 o 
  -4  -3   8        0.18        0.28      0.61 o 
  -3  -3   8     1726.91     1709.14     42.36 o 
  -2  -3   8      152.92      152.42      2.66 o 
  -1  -3   8      110.51      110.04      1.77 o 
   0  -3   8      145.23      154.52      3.43 o 
   1  -3   8        2.00        2.31      0.44 o 
   2  -3   8       18.01       21.15      0.86 o 
   3  -3   8       19.36       15.65      0.67 o 
   4  -3   8        3.16        2.24      0.37 o 
   5  -3   8     1223.99     1233.76     10.96 o 
   6  -3   8       99.58       98.24      1.62 o 
   7  -3   8       56.76       59.36      1.26 o 
   8  -3   8       65.31       66.29      1.34 o 
   9  -3   8       17.30       17.68      1.28 o 
  10  -3   8       26.18       27.22      1.08 o 
  -9  -2   8        1.78       -0.35      1.04 o 
  -8  -2   8        0.10       -0.46      1.04 o 
  -7  -2   8        3.44        1.73      1.04 o 
  -6  -2   8       49.17       49.08      1.51 o 
  -5  -2   8       85.61       85.21      1.87 o 
  -4  -2   8       36.09       40.41      1.50 o 
  -3  -2   8       11.70       12.92      2.25 o 
  -2  -2   8     3409.03     3455.52     32.71 o 
  -1  -2   8      612.47      594.43      6.79 o 
   0  -2   8       52.85       58.18      1.38 o 
   1  -2   8       74.65       79.11      1.39 o 
   2  -2   8       20.21       20.06      0.63 o 
   3  -2   8      413.11      416.25      4.49 o 
   4  -2   8       84.15       84.03      1.25 o 
   5  -2   8        1.25        0.51      0.48 o 
   6  -2   8      340.73      348.60      3.44 o 
   7  -2   8      138.59      132.11      2.28 o 
   8  -2   8      281.21      297.89      3.51 o 
   9  -2   8       55.05       53.62      1.23 o 
  10  -2   8       56.21       59.82      1.20 o 
  11  -2   8       13.24       14.11      0.78 o 
  -9  -1   8       21.84       27.74      2.08 o 
  -8  -1   8        9.14        7.63      1.16 o 
  -7  -1   8        0.71       -0.92      0.92 o 
  -6  -1   8       27.50       29.35      1.22 o 
  -5  -1   8      184.47      167.96      2.29 o 
  -4  -1   8        0.00        0.63      0.50 o 
  -3  -1   8      148.39      142.04      2.64 o 
  -2  -1   8      283.12      288.19      3.18 o 
  -1  -1   8       19.53       16.60      0.68 o 
   0  -1   8      221.68      230.30      2.56 o 
   1  -1   8      205.76      203.02      2.63 o 
   2  -1   8      350.93      357.32      3.67 o 
   3  -1   8      527.12      575.61      5.71 o 
   4  -1   8        9.36        6.57      0.42 o 
   5  -1   8       47.20       36.77      0.78 o 
   6  -1   8       77.04       72.37      1.65 o 
   7  -1   8      141.28      137.08      1.94 o 
   8  -1   8       57.45       60.70      1.25 o 
   9  -1   8       26.08       24.28      0.85 o 
  10  -1   8       11.08        8.55      0.57 o 
  11  -1   8       76.38       83.76      1.59 o 
  -9   0   8        0.78        0.00      1.04 o 
  -8   0   8        4.09        2.54      1.04 o 
  -7   0   8        1.69        1.73      0.92 o 
  -6   0   8        1.14        1.07      0.55 o 
  -5   0   8       72.26       97.27      1.70 o 
  -4   0   8       10.69        6.81      0.51 o 
  -3   0   8       16.73       14.79      0.78 o 
  -2   0   8       63.63       74.98      1.18 o 
  -1   0   8      325.66      345.91      4.17 o 
   0   0   8      439.56      435.74      4.47 o 
   1   0   8        1.70        0.36      0.33 o 
   2   0   8     1150.35     1254.34     12.05 o 
   3   0   8       16.11       13.95      0.63 o 
   4   0   8       65.47       80.09      1.18 o 
   5   0   8      231.79      235.55      2.62 o 
   6   0   8       23.47       21.02      0.87 o 
   7   0   8      183.66      171.46      1.96 o 
   8   0   8       21.72       22.44      0.80 o 
   9   0   8       12.25       11.56      0.97 o 
  10   0   8       35.53       43.70      1.04 o 
  11   0   8       37.11       46.70      1.28 o 
  -9   1   8        0.50        0.46      1.04 o 
  -8   1   8       36.58       43.92      2.20 o 
  -7   1   8        8.69        7.63      0.74 o 
  -6   1   8       23.05       16.06      1.01 o 
  -5   1   8      550.82      485.20      6.49 o 
  -4   1   8       13.51       17.90      0.84 o 
  -3   1   8       24.28       26.08      0.90 o 
  -2   1   8       19.65       17.65      0.62 o 
  -1   1   8      205.60      211.96      2.40 o 
   0   1   8        1.24        1.71      0.35 o 
   1   1   8      826.95      895.04      9.90 o 
   2   1   8      766.10      836.84     10.76 o 
   3   1   8     1104.58     1306.26     12.52 o 
   4   1   8      285.13      306.12      3.22 o 
   5   1   8      332.44      339.93      3.57 o 
   6   1   8        4.90        4.66      0.40 o 
   7   1   8       85.39       97.43      1.19 o 
   8   1   8       75.82       69.47      1.03 o 
   9   1   8       18.69       20.63      0.79 o 
  10   1   8        3.81        3.62      0.49 o 
  11   1   8       13.83       16.77      0.92 o 
  12   1   8        4.81        3.29      0.63 o 
  -9   2   8       48.26       48.42      2.20 o 
  -8   2   8        0.20       -0.55      0.69 o 
  -7   2   8        0.00       -0.03      0.61 o 
  -6   2   8       40.01       35.11      1.35 o 
  -5   2   8       47.97       31.76      1.30 o 
  -4   2   8       33.83       23.45      0.86 o 
  -3   2   8       61.52       62.11      1.20 o 
  -2   2   8      461.08      465.93      5.36 o 
  -1   2   8       75.11       80.67      1.16 o 
   0   2   8      253.60      275.61      3.16 o 
   1   2   8      192.54      213.31      2.39 o 
   2   2   8        7.27        4.85      0.62 o 
   3   2   8       84.38       95.02      1.38 o 
   4   2   8      242.18      295.60      3.59 o 
   5   2   8       18.79       14.03      0.66 o 
   6   2   8       87.87       93.62      1.26 o 
   7   2   8       44.90       39.62      0.78 o 
   8   2   8      290.26      255.77      2.58 o 
   9   2   8        5.41        1.71      0.45 o 
  10   2   8        4.80        4.14      0.53 o 
  11   2   8       56.33       60.20      1.34 o 
  12   2   8        4.22        6.04      0.67 o 
  -8   3   8       56.54       66.92      2.43 o 
  -7   3   8        2.34        0.90      0.69 o 
  -6   3   8       64.72       68.73      2.02 o 
  -5   3   8        5.42        2.41      0.61 o 
  -4   3   8      153.22      139.14      1.75 o 
  -3   3   8      233.70      246.10      3.08 o 
  -2   3   8        3.13        2.65      0.40 o 
  -1   3   8       59.38       57.44      1.13 o 
   0   3   8      658.55      687.08      6.77 o 
   1   3   8     1444.01     1582.36     15.14 o 
   2   3   8      189.23      210.76      2.19 o 
   3   3   8      657.90      707.89      6.33 o 
   4   3   8      438.29      448.46      4.57 o 
   5   3   8        0.03       -0.05      0.33 o 
   6   3   8       92.01       87.35      1.31 o 
   7   3   8       48.26       48.88      0.91 o 
   8   3   8        0.74        3.18      0.39 o 
   9   3   8      130.46      114.14      1.42 o 
  10   3   8        0.07       -0.07      0.48 o 
  11   3   8        0.03       -0.14      0.50 o 
  12   3   8       16.75       18.07      0.98 o 
  -8   4   8       50.70       64.60      1.83 o 
  -7   4   8       33.66       41.34      1.68 o 
  -6   4   8        0.05       -0.55      0.61 o 
  -5   4   8        0.53        0.64      0.81 o 
  -4   4   8       47.76       39.33      1.21 o 
  -3   4   8       52.20       50.06      0.97 o 
  -2   4   8       15.29       22.60      0.71 o 
  -1   4   8       96.94       97.87      2.07 o 
   0   4   8       72.11       97.66      1.58 o 
   1   4   8       34.62       36.32      0.79 o 
   2   4   8      668.14      709.53      7.00 o 
   3   4   8      183.03      185.56      3.62 o 
   4   4   8        9.48       13.05      0.58 o 
   5   4   8      134.76      152.73      1.88 o 
   6   4   8        4.84        4.60      0.43 o 
   7   4   8        7.61        6.72      0.46 o 
   8   4   8      323.19      285.87      2.92 o 
   9   4   8       24.06       31.77      0.83 o 
  10   4   8        1.79        1.55      0.48 o 
  11   4   8       11.25        8.52      0.60 o 
  12   4   8        9.68        9.62      0.91 o 
  -8   5   8       20.10       30.26      1.35 o 
  -7   5   8      168.84      194.80      3.32 o 
  -6   5   8       34.85       30.60      1.26 o 
  -5   5   8      467.63      475.35      6.91 o 
  -4   5   8      162.51      165.81      2.39 o 
  -3   5   8      242.64      231.40      2.68 o 
  -2   5   8       38.29       40.33      0.87 o 
  -1   5   8        6.93        7.03      0.40 o 
   0   5   8      304.31      322.63      3.44 o 
   1   5   8      538.28      623.20      6.26 o 
   2   5   8       87.99       98.56      1.33 o 
   3   5   8        0.35       -0.30      0.30 o 
   4   5   8        6.03        8.36      0.46 o 
   5   5   8       68.39       62.75      1.12 o 
   6   5   8      161.78      149.62      3.06 o 
   7   5   8        0.62       -0.39      0.39 o 
   8   5   8        2.01        2.43      0.42 o 
   9   5   8      115.36      114.91      1.55 o 
  10   5   8        0.23        0.64      0.39 o 
  11   5   8       35.16       40.19      1.18 o 
  12   5   8        8.13        8.29      0.71 o 
  -7   6   8        7.21        9.84      0.77 o 
  -6   6   8       64.15       71.20      1.96 o 
  -5   6   8        0.52        0.31      0.61 o 
  -4   6   8      113.24      123.86      1.95 o 
  -3   6   8       33.96       38.22      1.68 o 
  -2   6   8      312.03      307.09      5.02 o 
  -1   6   8       41.13       40.81      0.87 o 
   0   6   8       53.65       46.59      0.91 o 
   1   6   8      503.67      533.08      5.41 o 
   2   6   8        2.41        2.09      0.37 o 
   3   6   8      146.85      156.02      1.74 o 
   4   6   8        9.02        7.37      0.42 o 
   5   6   8      331.97      321.76      3.18 o 
   6   6   8     1211.23     1231.05     10.95 o 
   7   6   8       11.32        8.98      0.62 o 
   8   6   8      108.51      113.41      1.52 o 
   9   6   8        0.00        0.18      0.58 o 
  10   6   8       19.53       19.05      0.93 o 
  11   6   8        1.39        1.28      0.57 o 
  12   6   8        0.81        0.68      0.69 o 
  -7   7   8       38.90       42.56      1.41 o 
  -6   7   8        1.51        1.62      0.61 o 
  -5   7   8       30.94       31.64      1.73 o 
  -4   7   8      130.44      132.43      2.03 o 
  -3   7   8       13.92       10.01      1.00 o 
  -2   7   8      426.75      450.97      5.54 o 
  -1   7   8      719.03      745.54      7.43 o 
   0   7   8        4.56        3.26      0.40 o 
   1   7   8       16.66       12.78      0.55 o 
   2   7   8        0.05        0.07      0.31 o 
   3   7   8       39.00       40.22      0.84 o 
   4   7   8        5.76        4.42      0.37 o 
   5   7   8       97.39       87.04      1.17 o 
   6   7   8       75.27       70.96      2.26 o 
   7   7   8      339.24      341.78      4.30 o 
   8   7   8       20.43       17.48      0.89 o 
   9   7   8        0.00       -0.33      0.46 o 
  10   7   8       24.89       22.49      0.97 o 
  11   7   8        0.98        0.65      0.63 o 
  12   7   8        0.00       -0.31      0.70 o 
  -6   8   8       15.39       15.22      3.35 o 
  -5   8   8        1.14        1.55      0.61 o 
  -4   8   8       74.79       78.03      1.78 o 
  -3   8   8       14.79       11.65      0.81 o 
  -2   8   8     1267.80     1281.90     14.80 o 
  -1   8   8        5.14        6.67      0.50 o 
   0   8   8        3.66        3.88      0.37 o 
   1   8   8       33.11       29.83      0.76 o 
   2   8   8       37.90       37.31      0.82 o 
   3   8   8        0.39       -0.31      0.34 o 
   4   8   8       37.84       35.66      1.06 o 
   5   8   8       61.65       58.80      1.17 o 
   6   8   8      421.83      420.64      5.16 o 
   7   8   8      591.83      602.83      7.14 o 
   8   8   8       43.94       41.69      1.62 o 
   9   8   8        1.17       -0.13      0.50 o 
  10   8   8       18.01       17.22      1.08 o 
  11   8   8        0.06       -0.48      0.63 o 
  12   8   8       12.20       15.25      1.96 o 
  -5   9   8        3.38        3.36      0.64 o 
  -4   9   8        0.91        0.45      0.55 o 
  -3   9   8        1.81        2.49      0.51 o 
  -2   9   8      374.84      390.92      6.17 o 
  -1   9   8      519.01      529.00      6.31 o 
   0   9   8        3.38        4.20      0.48 o 
   1   9   8       11.19        9.72      0.47 o 
   2   9   8       46.10       43.72      0.89 o 
   3   9   8        9.32        7.58      0.47 o 
   4   9   8       11.15       14.40      0.78 o 
   5   9   8       40.23       35.14      1.11 o 
   6   9   8       86.95       86.36      1.72 o 
   7   9   8      293.36      298.29      4.58 o 
   8   9   8       19.80       20.88      0.93 o 
   9   9   8        5.29        3.76      0.68 o 
  10   9   8        0.26       -0.56      0.59 o 
  11   9   8        5.83        6.02      0.74 o 
  -5  10   8       35.55       42.53      2.20 o 
  -4  10   8       11.88       11.53      0.86 o 
  -3  10   8        6.21        7.11      0.59 o 
  -2  10   8        9.34        9.24      0.55 o 
  -1  10   8       64.16       67.50      1.25 o 
   0  10   8        0.22        0.71      0.47 o 
   1  10   8       31.62       29.26      0.94 o 
   2  10   8       21.15       21.37      0.83 o 
   3  10   8       35.54       38.47      1.01 o 
   4  10   8      185.77      190.88      2.42 o 
   5  10   8        2.12        1.02      0.54 o 
   6  10   8      249.02      252.32      3.44 o 
   7  10   8       32.18       31.40      1.21 o 
   8  10   8        1.21        0.40      0.75 o 
   9  10   8        1.98        0.81      0.63 o 
  10  10   8        0.02       -0.17      0.61 o 
  11  10   8        1.42        0.64      0.70 o 
  -3  11   8       10.50       11.02      0.80 o 
  -2  11   8        0.99        0.67      0.49 o 
  -1  11   8       12.86       10.43      0.62 o 
   0  11   8        0.63       -0.48      0.56 o 
   1  11   8        0.28       -0.39      0.53 o 
   2  11   8        0.62        1.51      0.54 o 
   3  11   8        0.02       -0.45      0.45 o 
   4  11   8       76.67       77.00      1.57 o 
   5  11   8       20.46       15.69      0.93 o 
   6  11   8        0.01       -0.01      0.57 o 
   7  11   8        0.19       -0.54      0.56 o 
   8  11   8        0.51       -0.25      0.63 o 
   9  11   8        3.43        2.71      0.88 o 
  10  11   8       17.71       21.55      1.20 o 
  -2  12   8       18.82       18.24      1.07 o 
  -1  12   8        0.83       -0.16      0.56 o 
   0  12   8        8.27        9.21      0.83 o 
   1  12   8        0.72        1.12      0.57 o 
   2  12   8        4.20        3.86      0.63 o 
   3  12   8       19.50       21.09      1.10 o 
   4  12   8      125.78      122.70      3.48 o 
   5  12   8       19.80       15.60      1.53 o 
   6  12   8       39.78       49.46      1.42 o 
   7  12   8        0.00        0.12      0.61 o 
   8  12   8        0.14       -0.63      0.63 o 
   9  12   8        0.00       -0.46      0.68 o 
  10  12   8        6.06        2.89      1.39 o 
  -1  13   8        0.78        0.19      0.57 o 
   0  13   8       11.54        9.11      0.74 o 
   1  13   8        0.17       -0.36      0.77 o 
   2  13   8        7.50        6.96      0.74 o 
   3  13   8        0.11        0.29      0.75 o 
   4  13   8        9.70       10.12      1.00 o 
   5  13   8       16.70       19.67      1.15 o 
   6  13   8        4.54        3.53      0.68 o 
   7  13   8        0.01       -0.62      0.62 o 
   8  13   8        1.06        0.40      0.70 o 
   2  14   8       16.97       14.76      1.73 o 
   3  14   8        2.97        1.70      0.83 o 
   4  14   8        8.20        8.97      1.39 o 
   5  14   8        5.08        5.93      0.94 o 
   6  14   8        0.86        0.57      0.86 o 
  -2  -9   9       35.37       43.84      3.00 o 
  -1  -9   9        0.69        0.81      1.04 o 
   0  -9   9       17.48       14.91      1.50 o 
   1  -9   9       12.45       11.59      1.10 o 
   2  -9   9       18.71       20.01      2.08 o 
  -4  -8   9        6.78        5.86      0.94 o 
  -3  -8   9       10.23        8.66      0.94 o 
  -2  -8   9       12.99       10.91      1.16 o 
  -1  -8   9        5.84        5.95      1.10 o 
   0  -8   9        0.07       -0.50      0.75 o 
   1  -8   9        1.34        0.21      0.98 o 
   2  -8   9        1.06        1.02      1.79 o 
   3  -8   9       23.32       30.30      2.37 o 
   4  -8   9       23.36       28.05      1.27 o 
  -6  -7   9       21.65       22.05      1.50 o 
  -5  -7   9        8.11        6.82      0.94 o 
  -4  -7   9       41.23       42.89      1.63 o 
  -3  -7   9        0.06       -0.01      0.72 o 
  -2  -7   9       14.56       12.47      0.94 o 
  -1  -7   9      165.62      167.93      3.43 o 
   0  -7   9       93.93       89.34      1.80 o 
   1  -7   9        0.86        0.01      0.58 o 
   2  -7   9        0.09        0.21      0.77 o 
   3  -7   9        0.26       -0.64      0.64 o 
   4  -7   9      127.23      136.28      2.41 o 
   5  -7   9       17.15       20.74      2.14 o 
   6  -7   9       16.31       13.25      0.87 o 
  -6  -6   9       43.51       42.17      2.20 o 
  -5  -6   9       56.04       56.26      1.84 o 
  -4  -6   9        0.00       -0.14      0.72 o 
  -3  -6   9       31.39       29.26      1.38 o 
  -2  -6   9        4.32        5.03      0.77 o 
  -1  -6   9       28.71       29.96      2.43 o 
   0  -6   9        7.20        6.30      0.70 o 
   1  -6   9        1.10        0.83      0.76 o 
   2  -6   9       38.17       34.97      1.07 o 
   3  -6   9        2.46        0.64      0.61 o 
   4  -6   9       36.78       30.71      1.21 o 
   5  -6   9       67.15       67.99      1.65 o 
   6  -6   9        0.08       -0.02      1.04 o 
   7  -6   9       20.44       20.76      1.18 o 
  -7  -5   9        0.94        0.12      0.81 o 
  -6  -5   9        0.10        0.53      0.92 o 
  -5  -5   9       11.12       10.95      1.68 o 
  -4  -5   9        1.36        2.04      0.77 o 
  -3  -5   9        6.42        8.09      0.87 o 
  -2  -5   9      268.19      269.72      4.85 o 
  -1  -5   9       86.54       78.84      3.52 o 
   0  -5   9       61.08       58.25      1.63 o 
   1  -5   9        0.45        0.49      0.53 o 
   2  -5   9       34.43       29.46      1.07 o 
   3  -5   9        1.14        0.63      0.48 o 
   4  -5   9       43.66       44.80      1.37 o 
   5  -5   9      207.64      210.65      3.15 o 
   6  -5   9       16.28       16.06      0.94 o 
   7  -5   9        8.78       10.09      0.67 o 
   8  -5   9        0.42        0.17      0.56 o 
  -7  -4   9       63.47       66.96      1.96 o 
  -6  -4   9        3.25        2.60      0.77 o 
  -5  -4   9       24.14       21.82      1.35 o 
  -4  -4   9        0.78       -0.69      0.69 o 
  -3  -4   9       36.34       36.84      1.46 o 
  -2  -4   9       21.07       24.65      1.26 o 
  -1  -4   9       41.15       37.22      1.35 o 
   0  -4   9        3.36        0.96      0.61 o 
   1  -4   9        0.01       -0.49      0.49 o 
   2  -4   9      126.90      120.23      2.17 o 
   3  -4   9       12.49       11.45      0.59 o 
   4  -4   9      347.16      343.50      3.83 o 
   5  -4   9      291.48      296.48      3.50 o 
   6  -4   9       10.64        9.44      0.65 o 
   7  -4   9        0.19       -0.30      0.51 o 
   8  -4   9       14.56       14.35      1.48 o 
   9  -4   9        3.15        2.96      0.62 o 
  -8  -3   9       27.80       28.31      2.20 o 
  -7  -3   9        1.33       -0.46      1.04 o 
  -6  -3   9        4.05        4.50      0.77 o 
  -5  -3   9       10.65        8.67      0.82 o 
  -4  -3   9       62.42       62.18      1.72 o 
  -3  -3   9       28.31       29.22      2.25 o 
  -2  -3   9      280.02      286.48      4.37 o 
  -1  -3   9       18.75       15.24      0.97 o 
   0  -3   9       90.17       84.29      1.58 o 
   1  -3   9       57.31       41.58      1.34 o 
   2  -3   9       23.58       18.84      0.88 o 
   3  -3   9        4.18        3.82      0.50 o 
   4  -3   9       11.56       13.84      1.11 o 
   5  -3   9       70.82       71.84      1.18 o 
   6  -3   9       55.31       48.62      2.12 o 
   7  -3   9        0.09        0.04      0.52 o 
   8  -3   9        6.07        5.08      0.60 o 
   9  -3   9        0.34       -0.47      0.56 o 
  10  -3   9        8.91        8.23      0.70 o 
  -8  -2   9        0.02       -0.12      1.04 o 
  -7  -2   9        2.16        2.43      1.04 o 
  -6  -2   9       60.84       61.66      1.96 o 
  -5  -2   9        6.30        6.41      0.74 o 
  -4  -2   9        1.79        2.16      0.69 o 
  -3  -2   9        1.63        2.60      0.65 o 
  -2  -2   9       76.90       75.05      1.84 o 
  -1  -2   9       27.73       27.48      1.18 o 
   0  -2   9      168.43      176.86      2.98 o 
   1  -2   9       95.00       90.07      1.58 o 
   2  -2   9        2.12        3.09      0.49 o 
   3  -2   9       87.45       81.33      1.25 o 
   4  -2   9       45.77       44.51      0.96 o 
   5  -2   9       32.75       33.70      1.28 o 
   6  -2   9       33.49       31.02      1.17 o 
   7  -2   9       52.94       51.08      1.22 o 
   8  -2   9       91.74       95.50      1.65 o 
   9  -2   9       55.24       62.28      1.38 o 
  10  -2   9       42.75       51.13      1.33 o 
  -8  -1   9       14.73       11.44      1.39 o 
  -7  -1   9       25.86       26.12      1.96 o 
  -6  -1   9      213.36      221.79      5.95 o 
  -5  -1   9       24.86       19.56      1.14 o 
  -4  -1   9       42.76       39.08      1.39 o 
  -3  -1   9      111.04      114.97      3.00 o 
  -2  -1   9       74.62       75.28      3.06 o 
  -1  -1   9       20.35       21.94      0.90 o 
   0  -1   9        8.74        7.48      0.53 o 
   1  -1   9       86.12       87.08      1.53 o 
   2  -1   9       33.77       36.31      1.02 o 
   3  -1   9        1.11        0.26      0.34 o 
   4  -1   9       29.85       24.46      0.82 o 
   5  -1   9      177.57      185.08      2.20 o 
   6  -1   9        1.46        0.31      0.51 o 
   7  -1   9      235.12      233.81      2.90 o 
   8  -1   9       24.97       22.61      0.98 o 
   9  -1   9       23.02       23.54      1.01 o 
  10  -1   9        4.21        5.70      0.64 o 
  11  -1   9        1.41        1.87      0.63 o 
  -8   0   9        1.88        0.46      1.04 o 
  -7   0   9       12.06       12.60      1.27 o 
  -6   0   9       13.29        8.44      1.16 o 
  -5   0   9        3.24        3.31      0.87 o 
  -4   0   9        8.86        8.75      1.10 o 
  -3   0   9        3.27        2.11      0.49 o 
  -2   0   9       93.91       95.73      1.62 o 
  -1   0   9        0.20        1.60      0.42 o 
   0   0   9        0.34        0.47      0.37 o 
   1   0   9        1.71        1.86      0.37 o 
   2   0   9      145.30      148.29      1.81 o 
   3   0   9       39.53       31.28      0.77 o 
   4   0   9      141.72      151.06      1.86 o 
   5   0   9      166.90      160.80      1.97 o 
   6   0   9       17.89       16.95      0.65 o 
   7   0   9      506.68      516.75      4.90 o 
   8   0   9      358.89      365.64      4.19 o 
   9   0   9       29.10       30.37      0.95 o 
  10   0   9      145.80      168.24      2.38 o 
  11   0   9       36.86       43.31      1.35 o 
  -8   1   9       21.18       21.50      1.85 o 
  -7   1   9       25.99       25.19      1.85 o 
  -6   1   9        1.41       -0.12      0.92 o 
  -5   1   9       35.44       30.94      1.22 o 
  -4   1   9      130.55      116.15      1.86 o 
  -3   1   9        0.00        1.19      0.46 o 
  -2   1   9       42.18       42.16      1.09 o 
  -1   1   9       48.75       47.18      0.98 o 
   0   1   9      186.08      190.79      2.26 o 
   1   1   9       61.37       62.38      1.22 o 
   2   1   9        8.64        7.36      0.35 o 
   3   1   9       56.24       64.25      1.05 o 
   4   1   9        0.28       -0.25      0.34 o 
   5   1   9        0.13        0.15      0.36 o 
   6   1   9       82.73       76.49      1.25 o 
   7   1   9       32.11       33.97      0.80 o 
   8   1   9      247.48      255.12      2.47 o 
   9   1   9       31.63       35.67      1.08 o 
  10   1   9        1.98        2.12      0.55 o 
  11   1   9        2.91        2.33      0.62 o 
  -8   2   9        2.83        3.35      1.04 o 
  -7   2   9       39.45       42.53      2.08 o 
  -6   2   9        8.57        6.36      1.04 o 
  -5   2   9        2.74        4.85      0.72 o 
  -4   2   9       55.98       46.93      1.23 o 
  -3   2   9       21.09       24.46      0.93 o 
  -2   2   9       42.53       46.77      1.63 o 
  -1   2   9      221.10      264.96      3.32 o 
   0   2   9      236.05      249.04      2.77 o 
   1   2   9       50.75       56.90      1.01 o 
   2   2   9       20.31       24.63      0.87 o 
   3   2   9      182.06      200.75      2.66 o 
   4   2   9       29.51       31.37      0.95 o 
   5   2   9      224.47      273.68      2.74 o 
   6   2   9       44.12       45.32      0.88 o 
   7   2   9       77.04       76.48      1.16 o 
   8   2   9       75.90       71.86      1.09 o 
   9   2   9       26.10       27.45      1.02 o 
  10   2   9       14.78       15.05      0.87 o 
  11   2   9       14.16       17.04      1.27 o 
  12   2   9        0.07       -0.60      0.60 o 
  -8   3   9        0.62        0.92      0.92 o 
  -7   3   9        1.09        1.96      0.92 o 
  -6   3   9        0.00        0.12      0.69 o 
  -5   3   9       54.83       49.84      1.55 o 
  -4   3   9      180.25      171.64      2.10 o 
  -3   3   9        1.52        2.80      0.46 o 
  -2   3   9       69.83       69.01      1.32 o 
  -1   3   9        0.11        2.21      0.44 o 
   0   3   9       38.66       50.17      1.88 o 
   1   3   9       13.38       13.15      0.69 o 
   2   3   9      336.88      353.23      3.71 o 
   3   3   9       36.25       37.34      0.76 o 
   4   3   9      113.81      112.48      1.57 o 
   5   3   9        5.87        6.34      0.46 o 
   6   3   9       12.13       12.50      0.85 o 
   7   3   9        5.40        5.48      0.42 o 
   8   3   9        0.64       -0.25      0.39 o 
   9   3   9       94.02       95.93      1.41 o 
  10   3   9       24.81       24.78      0.99 o 
  11   3   9       50.87       57.78      1.57 o 
  12   3   9        8.17        8.12      0.72 o 
  -7   4   9       20.26       26.70      1.85 o 
  -6   4   9      109.95      126.46      2.72 o 
  -5   4   9       30.45       29.41      1.79 o 
  -4   4   9       10.32       10.35      1.21 o 
  -3   4   9       20.70       21.67      0.78 o 
  -2   4   9        0.04       -0.39      0.39 o 
  -1   4   9      132.55      125.92      1.85 o 
   0   4   9       63.94       65.96      1.26 o 
   1   4   9       11.93       15.30      0.82 o 
   2   4   9       10.66        8.12      0.46 o 
   3   4   9       90.43       96.51      1.26 o 
   4   4   9      126.37      127.52      1.52 o 
   5   4   9        4.18        3.47      0.46 o 
   6   4   9       14.29       16.67      0.75 o 
   7   4   9       10.10        9.37      0.59 o 
   8   4   9        0.52       -0.44      0.44 o 
   9   4   9        0.09       -0.13      0.43 o 
  10   4   9        2.13        1.66      0.50 o 
  11   4   9        0.06       -0.51      0.59 o 
  12   4   9        2.07        1.35      0.66 o 
  -7   5   9       20.31       29.72      1.38 o 
  -6   5   9       14.49       18.38      1.23 o 
  -5   5   9        6.38        7.18      0.77 o 
  -4   5   9       11.91       11.48      0.86 o 
  -3   5   9      191.50      196.10      3.13 o 
  -2   5   9        0.63        0.56      0.35 o 
  -1   5   9      180.80      183.88      2.19 o 
   0   5   9        7.46        6.40      0.45 o 
   1   5   9       76.65       66.82      1.29 o 
   2   5   9      371.65      402.37      4.20 o 
   3   5   9      347.77      362.33      3.83 o 
   4   5   9        6.53        4.32      0.40 o 
   5   5   9      574.91      587.74      5.98 o 
   6   5   9      111.50      102.55      1.75 o 
   7   5   9       20.66       24.32      0.95 o 
   8   5   9        5.76        2.95      0.46 o 
   9   5   9       34.43       29.10      0.88 o 
  10   5   9      110.65      117.87      1.65 o 
  11   5   9       24.39       24.36      1.12 o 
  12   5   9        1.77        0.97      0.61 o 
  -7   6   9       16.95       21.48      1.26 o 
  -6   6   9       61.65       78.35      2.20 o 
  -5   6   9       22.27       27.13      1.91 o 
  -4   6   9      208.61      217.71      3.76 o 
  -3   6   9      576.75      619.56      7.44 o 
  -2   6   9       14.38       12.62      1.29 o 
  -1   6   9       16.23       16.45      0.73 o 
   0   6   9        4.74        6.31      0.45 o 
   1   6   9       94.76       85.41      1.31 o 
   2   6   9       78.21       81.85      1.30 o 
   3   6   9       74.94       70.69      1.10 o 
   4   6   9      156.64      175.63      1.96 o 
   5   6   9      251.05      256.35      3.40 o 
   6   6   9        3.70        1.57      0.52 o 
   7   6   9        6.33        5.94      0.61 o 
   8   6   9        0.40        0.24      0.57 o 
   9   6   9       47.19       48.08      1.17 o 
  10   6   9        7.08        8.20      0.64 o 
  11   6   9       16.77       16.47      1.13 o 
  12   6   9        1.98        1.03      0.64 o 
  -6   7   9        0.09        0.48      0.64 o 
  -5   7   9        9.71        9.64      0.81 o 
  -4   7   9        4.46        4.31      0.69 o 
  -3   7   9       90.74       89.82      1.68 o 
  -2   7   9      224.28      230.74      3.18 o 
  -1   7   9        8.35        8.03      0.49 o 
   0   7   9       36.14       38.17      0.91 o 
   1   7   9        1.04        0.82      0.37 o 
   2   7   9       64.27       64.35      1.15 o 
   3   7   9        5.37        7.46      0.50 o 
   4   7   9        0.52        0.27      0.49 o 
   5   7   9       55.98       51.46      1.31 o 
   6   7   9       90.21       94.40      1.76 o 
   7   7   9       15.30       10.48      0.70 o 
   8   7   9        3.63        1.51      0.59 o 
   9   7   9        0.06       -0.15      0.49 o 
  10   7   9       26.32       29.92      1.06 o 
  11   7   9       13.99        9.32      0.80 o 
  12   7   9        3.20        1.57      0.76 o 
  -6   8   9        0.77       -0.35      1.04 o 
  -5   8   9        3.33        2.97      0.66 o 
  -4   8   9        7.87        7.19      0.81 o 
  -3   8   9        4.01        2.15      0.53 o 
  -2   8   9       42.24       39.93      1.24 o 
  -1   8   9      115.33      117.70      1.99 o 
   0   8   9      205.66      203.57      2.41 o 
   1   8   9        1.73        1.59      0.41 o 
   2   8   9      254.42      233.47      2.46 o 
   3   8   9      109.77       95.24      1.47 o 
   4   8   9       15.57       15.77      0.83 o 
   5   8   9       87.53       80.80      2.45 o 
   6   8   9       76.10       82.22      1.65 o 
   7   8   9       27.09       27.54      2.13 o 
   8   8   9        3.82        3.94      0.66 o 
   9   8   9        3.29        4.16      0.57 o 
  10   8   9        2.09        1.99      0.61 o 
  11   8   9        1.51        1.28      0.66 o 
  12   8   9        0.49        0.54      0.94 o 
  -5   9   9        0.67        1.51      0.64 o 
  -4   9   9        6.68        6.11      0.72 o 
  -3   9   9        4.14        3.08      0.53 o 
  -2   9   9       26.42       24.52      1.06 o 
  -1   9   9      262.44      280.43      3.77 o 
   0   9   9        6.98        7.99      0.57 o 
   1   9   9        1.99        2.47      0.41 o 
   2   9   9       21.40       16.21      0.82 o 
   3   9   9      165.43      144.32      1.95 o 
   4   9   9       44.56       36.51      0.97 o 
   5   9   9       36.89       31.28      1.16 o 
   6   9   9       23.34       26.46      1.16 o 
   7   9   9       19.16       19.09      2.55 o 
   8   9   9      237.54      224.88      3.22 o 
   9   9   9        0.11        0.39      0.64 o 
  10   9   9        2.70        2.69      0.68 o 
  11   9   9        2.72        4.27      0.74 o 
  -4  10   9        7.90        8.85      0.81 o 
  -3  10   9        3.13        2.35      0.64 o 
  -2  10   9       13.62       12.95      0.98 o 
  -1  10   9      100.68      103.85      1.63 o 
   0  10   9       41.13       41.96      1.09 o 
   1  10   9       24.46       21.82      1.41 o 
   2  10   9       18.19       12.75      0.78 o 
   3  10   9       10.89        6.15      0.54 o 
   4  10   9        0.06       -0.50      0.50 o 
   5  10   9       44.50       46.46      1.74 o 
   6  10   9        4.96        4.86      0.68 o 
   7  10   9        6.28        5.60      0.68 o 
   8  10   9       68.76       69.59      1.88 o 
   9  10   9        1.42        0.37      0.64 o 
  10  10   9        1.63        1.33      0.70 o 
  11  10   9        0.11        0.20      0.73 o 
  -3  11   9        2.86        2.09      0.66 o 
  -2  11   9       20.38       19.35      1.79 o 
  -1  11   9        8.43        9.87      0.70 o 
   0  11   9       29.97       35.43      1.27 o 
   1  11   9       44.91       48.43      1.36 o 
   2  11   9       12.38        9.04      0.79 o 
   3  11   9        2.80        3.36      0.52 o 
   4  11   9       87.30       83.21      1.71 o 
   5  11   9       11.19       11.44      0.77 o 
   6  11   9        0.33        0.30      0.59 o 
   7  11   9        8.32        5.66      0.73 o 
   8  11   9       20.26       28.36      1.32 o 
   9  11   9        0.04       -0.07      1.24 o 
  10  11   9        0.01       -0.57      0.68 o 
  -2  12   9        4.60        5.06      0.66 o 
  -1  12   9        0.86        0.44      0.56 o 
   0  12   9       37.02       46.13      2.18 o 
   1  12   9       41.93       50.73      1.42 o 
   2  12   9        0.00        0.26      0.59 o 
   3  12   9        5.26        2.97      0.75 o 
   4  12   9        8.47        7.67      0.72 o 
   5  12   9        0.28        1.54      0.64 o 
   6  12   9       16.26       21.99      1.16 o 
   7  12   9        0.22        0.20      0.95 o 
   8  12   9        8.72        9.39      0.93 o 
   9  12   9       25.42       26.87      1.30 o 
   0  13   9       42.20       49.21      1.42 o 
   1  13   9       19.29       22.14      1.20 o 
   2  13   9        2.45        0.72      0.77 o 
   3  13   9        3.95        4.20      0.86 o 
   4  13   9       16.69       24.01      1.50 o 
   5  13   9        0.51        1.09      0.83 o 
   6  13   9        0.01        0.84      0.64 o 
   7  13   9        1.63        2.39      0.73 o 
   8  13   9       45.08       57.27      1.64 o 
   3  14   9       15.01       13.13      1.11 o 
   4  14   9        0.46        0.02      0.77 o 
   5  14   9        5.74        6.61      1.00 o 
  -2  -8  10       15.92       10.44      1.02 o 
  -1  -8  10       52.72       60.04      2.83 o 
   0  -8  10        3.72        5.01      1.10 o 
   1  -8  10        0.54       -0.37      1.10 o 
   2  -8  10        0.96       -0.20      0.86 o 
   3  -8  10        4.21        6.54      1.00 o 
  -4  -7  10       31.55       38.94      1.74 o 
  -3  -7  10       65.02       80.64      2.20 o 
  -2  -7  10        7.65        3.98      0.86 o 
  -1  -7  10       14.42        8.83      0.80 o 
   0  -7  10        1.90        1.61      0.65 o 
   1  -7  10       21.96       20.99      1.44 o 
   2  -7  10       17.88       20.32      2.31 o 
   3  -7  10        4.83        4.14      1.10 o 
   4  -7  10       62.57       68.73      2.13 o 
   5  -7  10       11.13       12.73      1.13 o 
  -5  -6  10       10.83        9.53      1.44 o 
  -4  -6  10       15.57        8.90      0.97 o 
  -3  -6  10       75.03       81.34      2.16 o 
  -2  -6  10       14.63       13.38      0.94 o 
  -1  -6  10        0.02        0.16      0.69 o 
   0  -6  10       22.07       18.95      3.00 o 
   1  -6  10       11.69       13.52      0.82 o 
   2  -6  10        0.57       -0.58      0.58 o 
   3  -6  10        0.80       -1.04      1.73 o 
   4  -6  10        2.18        3.04      0.76 o 
   5  -6  10      197.29      208.02      3.24 o 
   6  -6  10       24.12       27.90      1.32 o 
  -6  -5  10        5.59        4.68      1.39 o 
  -5  -5  10       28.92       30.21      1.59 o 
  -4  -5  10      144.24      130.94      2.74 o 
  -3  -5  10       14.48       22.29      1.38 o 
  -2  -5  10        0.90        0.36      0.69 o 
  -1  -5  10        4.90        4.68      0.81 o 
   0  -5  10       18.23       13.49      2.37 o 
   1  -5  10       52.04       55.75      1.67 o 
   2  -5  10        0.85        0.74      0.58 o 
   3  -5  10        2.49        0.56      0.53 o 
   4  -5  10      120.37      127.00      2.32 o 
   5  -5  10       32.52       27.70      1.68 o 
   6  -5  10       71.27       73.42      1.74 o 
   7  -5  10       12.55       13.96      0.82 o 
  -6  -4  10       22.18       21.27      1.43 o 
  -5  -4  10       21.13       20.26      1.35 o 
  -4  -4  10      489.60      460.45      9.30 o 
  -3  -4  10      116.89      109.32      2.37 o 
  -2  -4  10       11.11        7.82      0.82 o 
  -1  -4  10        6.35        4.94      1.10 o 
   0  -4  10       12.15       12.69      0.92 o 
   1  -4  10       10.11        6.53      0.74 o 
   2  -4  10      161.66      131.11      4.22 o 
   3  -4  10       41.71       30.71      1.03 o 
   4  -4  10      133.95      134.53      1.95 o 
   5  -4  10        2.02        2.60      0.59 o 
   6  -4  10       12.77       11.61      0.72 o 
   7  -4  10       11.59       11.28      0.72 o 
   8  -4  10        1.93        2.28      0.62 o 
  -7  -3  10       30.18       32.01      2.31 o 
  -6  -3  10       33.19       45.37      1.63 o 
  -5  -3  10        6.30        4.39      0.77 o 
  -4  -3  10       16.98       10.69      0.94 o 
  -3  -3  10      267.72      243.60      3.96 o 
  -2  -3  10       17.71       20.15      1.26 o 
  -1  -3  10      135.55      137.88      2.62 o 
   0  -3  10        4.34        3.37      0.69 o 
   1  -3  10      114.32      101.96      2.83 o 
   2  -3  10       62.34       50.95      1.28 o 
   3  -3  10       93.09       80.58      1.57 o 
   4  -3  10      109.19      115.80      1.55 o 
   5  -3  10       67.79       70.24      1.63 o 
   6  -3  10       86.84       83.40      1.53 o 
   7  -3  10        3.05        2.17      0.58 o 
   8  -3  10       12.89       10.74      0.72 o 
   9  -3  10       32.61       34.50      1.21 o 
  -7  -2  10        0.10       -0.92      1.16 o 
  -6  -2  10       37.30       39.99      2.20 o 
  -5  -2  10        2.97        3.60      0.69 o 
  -4  -2  10        1.64        1.39      0.69 o 
  -3  -2  10        1.22        0.35      0.65 o 
  -2  -2  10      251.48      247.77      3.96 o 
  -1  -2  10        5.76        4.29      0.72 o 
   0  -2  10      414.24      385.28      7.11 o 
   1  -2  10      251.27      258.95      4.00 o 
   2  -2  10      727.76      700.60      9.15 o 
   3  -2  10       49.38       37.97      0.90 o 
   4  -2  10       46.31       46.61      0.99 o 
   5  -2  10       33.26       35.35      1.54 o 
   6  -2  10        0.71       -0.24      0.58 o 
   7  -2  10       24.45       22.58      1.50 o 
   8  -2  10       69.80       64.47      1.42 o 
   9  -2  10        1.97        1.08      0.57 o 
  10  -2  10       56.00       61.09      1.63 o 
  -7  -1  10       11.20        8.67      1.27 o 
  -6  -1  10       16.03        9.71      1.27 o 
  -5  -1  10        1.30        1.82      0.69 o 
  -4  -1  10        1.78        1.87      0.69 o 
  -3  -1  10        1.89        0.30      0.61 o 
  -2  -1  10        0.05       -0.61      0.61 o 
  -1  -1  10      194.81      186.32      3.15 o 
   0  -1  10       83.13       76.94      2.31 o 
   1  -1  10      200.66      204.07      2.79 o 
   2  -1  10      201.31      209.02      3.23 o 
   3  -1  10        2.89        2.85      0.39 o 
   4  -1  10       27.53       28.02      0.83 o 
   5  -1  10       10.67        9.58      0.54 o 
   6  -1  10       26.47       24.74      0.85 o 
   7  -1  10      333.29      352.01      4.10 o 
   8  -1  10      205.69      200.37      2.67 o 
   9  -1  10      162.77      158.36      2.31 o 
  10  -1  10       12.09       12.18      0.76 o 
  -7   0  10       11.00        9.48      1.27 o 
  -6   0  10       55.11       49.46      2.31 o 
  -5   0  10       22.86       20.52      1.23 o 
  -4   0  10        1.79        1.04      0.61 o 
  -3   0  10       13.94       13.38      0.97 o 
  -2   0  10        8.17        6.21      0.69 o 
  -1   0  10      800.52      830.68     11.11 o 
   0   0  10     1214.94     1266.82     16.51 o 
   1   0  10        0.16        0.31      0.47 o 
   2   0  10      140.07      157.92      2.31 o 
   3   0  10        8.52        7.94      0.45 o 
   4   0  10        0.22        0.09      0.37 o 
   5   0  10        0.22        0.20      0.40 o 
   6   0  10       10.67        8.56      0.58 o 
   7   0  10      212.68      214.39      2.55 o 
   8   0  10      235.13      248.60      3.12 o 
   9   0  10      182.84      183.58      2.52 o 
  10   0  10       15.50       14.23      1.10 o 
  11   0  10        2.57        2.27      0.63 o 
  -7   1  10       10.25        4.16      1.16 o 
  -6   1  10       37.76       38.02      2.08 o 
  -5   1  10       58.43       63.80      2.43 o 
  -4   1  10       17.62       13.66      1.04 o 
  -3   1  10       65.38       56.74      1.79 o 
  -2   1  10       23.55       22.30      1.18 o 
  -1   1  10       83.84       72.14      1.79 o 
   0   1  10     1946.68     2056.19     22.22 o 
   1   1  10       69.98       76.88      1.28 o 
   2   1  10       47.21       43.94      0.89 o 
   3   1  10      305.60      321.39      3.47 o 
   4   1  10       65.26       63.69      1.13 o 
   5   1  10       93.00      102.20      1.73 o 
   6   1  10       44.32       45.62      1.06 o 
   7   1  10       31.61       26.52      0.86 o 
   8   1  10      119.23      108.84      2.24 o 
   9   1  10       73.75       77.35      1.51 o 
  10   1  10       12.09       13.90      0.86 o 
  11   1  10       23.48       26.58      1.15 o 
  -7   2  10        2.06        2.31      1.04 o 
  -6   2  10        0.37       -0.58      0.92 o 
  -5   2  10        4.42        2.66      0.92 o 
  -4   2  10        1.62       -0.39      0.61 o 
  -3   2  10      100.52       86.39      1.88 o 
  -2   2  10        5.17        4.10      0.53 o 
  -1   2  10      117.75      118.15      1.90 o 
   0   2  10       22.87       24.82      0.98 o 
   1   2  10       18.84       19.67      0.82 o 
   2   2  10        0.90        0.95      0.42 o 
   3   2  10       10.62        9.59      0.62 o 
   4   2  10      101.71      102.72      1.75 o 
   5   2  10       15.23       12.63      0.58 o 
   6   2  10        8.61        7.54      0.52 o 
   7   2  10       82.22       68.43      1.25 o 
   8   2  10       18.29       14.70      1.05 o 
   9   2  10       35.15       33.33      1.10 o 
  10   2  10        3.27        1.88      0.60 o 
  11   2  10        0.50        0.24      0.61 o 
  -7   3  10       27.36       37.45      2.08 o 
  -6   3  10       13.38       15.83      1.62 o 
  -5   3  10       79.59       73.39      2.66 o 
  -4   3  10        2.94        0.35      0.92 o 
  -3   3  10      101.52       91.43      1.63 o 
  -2   3  10       48.18       56.84      1.24 o 
  -1   3  10      340.09      360.11      4.40 o 
   0   3  10        0.45        1.08      0.47 o 
   1   3  10      108.11      111.06      1.57 o 
   2   3  10       18.98       21.02      0.79 o 
   3   3  10        0.52       -0.26      0.31 o 
   4   3  10      324.71      336.39      3.66 o 
   5   3  10      467.54      498.33      7.69 o 
   6   3  10      227.76      241.62      3.19 o 
   7   3  10       70.51       60.07      1.18 o 
   8   3  10       62.48       49.98      1.04 o 
   9   3  10        1.36        1.14      0.45 o 
  10   3  10        2.64        3.75      0.61 o 
  11   3  10       20.83       21.26      1.27 o 
  12   3  10       20.44       26.53      2.25 o 
  -7   4  10        2.71        2.31      1.04 o 
  -6   4  10        7.38        8.67      1.16 o 
  -5   4  10       35.59       36.52      2.08 o 
  -4   4  10        5.85        7.05      0.59 o 
  -3   4  10      117.38      101.47      1.52 o 
  -2   4  10       11.97        9.44      0.59 o 
  -1   4  10       42.10       36.92      1.06 o 
   0   4  10      815.55      863.44      9.67 o 
   1   4  10       17.09       20.04      0.91 o 
   2   4  10      114.49      113.82      1.61 o 
   3   4  10      181.94      191.59      2.30 o 
   4   4  10      150.52      153.23      2.00 o 
   5   4  10     1232.40     1310.20     14.41 o 
   6   4  10       62.14       73.57      1.44 o 
   7   4  10       23.42       26.19      1.00 o 
   8   4  10       14.53       10.14      0.55 o 
   9   4  10        5.16        4.73      0.50 o 
  10   4  10        2.53        1.81      0.68 o 
  11   4  10       12.11       10.70      0.76 o 
  12   4  10        1.88        2.34      0.69 o 
  -6   5  10        0.08       -0.12      0.92 o 
  -5   5  10       50.76       52.47      2.31 o 
  -4   5  10      141.18      132.22      4.57 o 
  -3   5  10       89.83      102.88      1.86 o 
  -2   5  10      138.27      137.42      1.85 o 
  -1   5  10        0.02        0.37      0.39 o 
   0   5  10      105.80      103.42      1.94 o 
   1   5  10       34.32       34.65      1.04 o 
   2   5  10        0.57        0.06      0.49 o 
   3   5  10      316.56      329.72      4.41 o 
   4   5  10      121.88      121.32      2.33 o 
   5   5  10     1278.76     1321.94     14.66 o 
   6   5  10      120.48      119.94      2.33 o 
   7   5  10        7.06        4.23      0.69 o 
   8   5  10       88.33       91.15      2.00 o 
   9   5  10        7.22        4.57      0.56 o 
  10   5  10       22.50       21.45      0.92 o 
  11   5  10        3.36        1.87      0.66 o 
  12   5  10        9.50       10.69      0.80 o 
  -6   6  10        6.24        7.86      1.16 o 
  -5   6  10        5.76        6.36      1.04 o 
  -4   6  10       35.08       31.16      1.38 o 
  -3   6  10      123.43      123.61      2.08 o 
  -2   6  10      111.15      119.37      2.03 o 
  -1   6  10        0.50        0.12      0.40 o 
   0   6  10       78.05       84.27      1.38 o 
   1   6  10        0.07       -0.27      0.40 o 
   2   6  10      274.73      281.83      3.18 o 
   3   6  10      424.68      441.64      5.33 o 
   4   6  10       48.43       47.57      1.26 o 
   5   6  10      614.26      611.68      7.16 o 
   6   6  10      122.51      121.60      2.02 o 
   7   6  10        0.44       -0.46      0.53 o 
   8   6  10       35.06       32.69      1.21 o 
   9   6  10        0.25        0.19      0.53 o 
  10   6  10       35.50       36.56      1.12 o 
  11   6  10       23.37       17.66      1.15 o 
  12   6  10       24.75       22.87      1.13 o 
  -6   7  10       19.86       25.19      1.85 o 
  -5   7  10        3.67        4.28      0.92 o 
  -4   7  10        2.75        3.48      0.72 o 
  -3   7  10      209.68      213.57      3.05 o 
  -2   7  10      196.81      192.07      2.83 o 
  -1   7  10        0.27        0.25      0.51 o 
   0   7  10      100.11      104.88      1.56 o 
   1   7  10       90.42       87.66      1.39 o 
   2   7  10        2.01        1.93      0.44 o 
   3   7  10      603.22      610.75      7.13 o 
   4   7  10       84.75       91.25      1.68 o 
   5   7  10      299.68      292.78      3.83 o 
   6   7  10        5.19        3.26      0.78 o 
   7   7  10        2.16        1.33      0.57 o 
   8   7  10       18.81       18.52      1.10 o 
   9   7  10        0.16        0.59      0.53 o 
  10   7  10        2.68        0.60      0.55 o 
  11   7  10      107.21      114.39      2.83 o 
  12   7  10        7.62        7.23      1.02 o 
  -5   8  10       12.32       13.18      1.16 o 
  -4   8  10        4.65        3.96      0.75 o 
  -3   8  10        0.23       -0.08      0.54 o 
  -2   8  10       22.37       24.11      1.15 o 
  -1   8  10       37.98       35.13      1.21 o 
   0   8  10        8.74        8.71      0.55 o 
   1   8  10        4.35        3.50      0.66 o 
   2   8  10       55.27       42.79      1.21 o 
   3   8  10       42.69       45.02      1.78 o 
   4   8  10       11.27       10.74      0.68 o 
   5   8  10       83.10       89.45      1.72 o 
   6   8  10       44.28       36.13      1.23 o 
   7   8  10       22.56       21.49      1.91 o 
   8   8  10      200.95      199.20      2.96 o 
   9   8  10       34.08       33.11      1.09 o 
  10   8  10        0.09        0.59      0.55 o 
  11   8  10       11.13       15.62      1.18 o 
  -4   9  10        2.28        1.96      0.92 o 
  -3   9  10        9.92       11.27      0.86 o 
  -2   9  10        8.35        7.46      0.68 o 
  -1   9  10       25.15       20.88      3.12 o 
   0   9  10      151.94      155.68      2.99 o 
   1   9  10        3.57        3.31      0.57 o 
   2   9  10        3.56        1.32      0.53 o 
   3   9  10       58.70       47.04      1.27 o 
   4   9  10        7.06        8.91      0.70 o 
   5   9  10        0.24       -0.57      0.57 o 
   6   9  10        1.53       -0.59      0.59 o 
   7   9  10       49.51       50.06      1.43 o 
   8   9  10       97.32       86.81      1.85 o 
   9   9  10      257.03      256.75      3.18 o 
  10   9  10       70.14       74.17      1.73 o 
  11   9  10       50.99       60.41      1.63 o 
  -3  10  10        0.02        0.46      0.92 o 
  -2  10  10       51.02       51.50      1.69 o 
  -1  10  10       43.52       49.11      1.72 o 
   0  10  10      380.26      384.73      8.55 o 
   1  10  10      124.08      125.60      2.15 o 
   2  10  10       29.61       27.55      0.94 o 
   3  10  10      116.97      108.73      1.69 o 
   4  10  10        0.17       -0.54      0.54 o 
   5  10  10        4.75        2.23      0.59 o 
   6  10  10        0.02       -0.49      0.59 o 
   7  10  10        0.72       -0.16      0.59 o 
   8  10  10      136.84      114.47      2.12 o 
   9  10  10      271.35      268.87      3.80 o 
  10  10  10        4.41        4.16      0.76 o 
  -2  11  10        1.17        1.46      0.72 o 
  -1  11  10        0.28       -0.18      0.66 o 
   0  11  10      100.40       97.93      1.92 o 
   1  11  10      150.82      157.15      2.57 o 
   2  11  10        4.82        4.77      0.68 o 
   3  11  10       10.69        6.38      0.65 o 
   4  11  10       26.74       25.69      1.16 o 
   5  11  10        2.05        1.57      0.61 o 
   6  11  10        1.52        0.49      0.61 o 
   7  11  10        9.60       10.32      0.81 o 
   8  11  10      172.84      177.17      2.83 o 
   9  11  10       73.76       63.79      1.69 o 
  10  11  10       22.17       21.14      1.28 o 
  -1  12  10       11.21        9.73      0.92 o 
   0  12  10        0.14       -0.17      0.63 o 
   1  12  10       54.88       59.86      1.59 o 
   2  12  10       10.09        7.30      0.92 o 
   3  12  10       17.33       23.78      1.47 o 
   4  12  10        1.07        0.38      0.75 o 
   5  12  10       18.46       18.57      1.46 o 
   6  12  10       68.13       63.26      1.56 o 
   7  12  10        4.83        3.05      0.77 o 
   8  12  10        0.09        0.73      0.69 o 
   9  12  10       53.30       59.53      2.75 o 
   1  13  10       21.02       21.30      1.50 o 
   2  13  10        3.76        4.24      0.86 o 
   3  13  10        7.90        5.34      0.92 o 
   4  13  10        1.67        1.45      0.83 o 
   5  13  10        1.32        2.23      0.83 o 
   6  13  10       42.51       43.60      1.45 o 
   7  13  10       48.25       50.78      1.58 o 
  -2  -7  11       21.40       24.51      2.02 o 
  -1  -7  11       17.58       19.94      1.17 o 
   0  -7  11        0.00       -0.49      0.68 o 
   1  -7  11       12.08       14.62      1.17 o 
   2  -7  11       20.71       22.89      2.43 o 
   3  -7  11       12.10        9.98      1.11 o 
  -4  -6  11       97.98      107.18      2.57 o 
  -3  -6  11        9.91        9.17      1.02 o 
  -2  -6  11        0.15       -0.15      0.77 o 
  -1  -6  11       63.47       67.87      1.92 o 
   0  -6  11        5.56        3.64      0.82 o 
   1  -6  11        0.25       -0.59      0.66 o 
   2  -6  11       14.23       16.64      1.30 o 
   3  -6  11      178.46      177.31      3.64 o 
   4  -6  11      223.49      229.80      7.22 o 
   5  -6  11       10.39       10.30      1.13 o 
  -5  -5  11       20.79       15.73      2.66 o 
  -4  -5  11        2.33        0.29      0.77 o 
  -3  -5  11      128.76      135.89      2.82 o 
  -2  -5  11        0.28       -0.54      0.72 o 
  -1  -5  11        0.13       -0.22      0.69 o 
   0  -5  11        5.50        5.56      0.82 o 
   1  -5  11        0.93        1.96      0.74 o 
   2  -5  11       63.96       63.58      1.60 o 
   3  -5  11       11.54        9.64      1.03 o 
   4  -5  11      460.70      468.91      7.47 o 
   5  -5  11       52.00       45.92      1.88 o 
   6  -5  11       10.71       11.52      1.13 o 
  -5  -4  11        3.13        2.55      0.86 o 
  -4  -4  11      188.39      174.72      3.31 o 
  -3  -4  11      109.12      100.02      2.66 o 
  -2  -4  11        7.23        6.16      0.86 o 
  -1  -4  11        3.20        0.42      0.69 o 
   0  -4  11        0.14       -0.28      0.69 o 
   1  -4  11        0.03       -0.06      0.65 o 
   2  -4  11       60.63       51.75      1.67 o 
   3  -4  11        2.94        2.92      0.66 o 
   4  -4  11      387.99      408.66      6.64 o 
   5  -4  11       93.96       90.87      1.99 o 
   6  -4  11        6.35        5.67      0.78 o 
   7  -4  11        1.04        1.53      0.72 o 
   8  -4  11        7.66        8.55      0.86 o 
  -6  -3  11       49.49       56.40      2.77 o 
  -5  -3  11       55.34       59.16      1.84 o 
  -4  -3  11       31.23       29.07      1.47 o 
  -3  -3  11       22.89       18.23      1.26 o 
  -2  -3  11        0.00       -0.69      0.69 o 
  -1  -3  11        4.75        5.73      0.77 o 
   0  -3  11      146.34      141.06      2.70 o 
   1  -3  11       36.05       40.92      1.51 o 
   2  -3  11        1.88        0.64      0.65 o 
   3  -3  11        1.23        0.17      0.65 o 
   4  -3  11        0.05       -0.39      0.65 o 
   5  -3  11       82.28       74.92      2.87 o 
   6  -3  11        0.06       -0.20      0.55 o 
   7  -3  11       25.51       26.31      1.10 o 
   8  -3  11       20.41       24.85      1.35 o 
  -6  -2  11       12.99       14.56      1.50 o 
  -5  -2  11       48.23       53.22      1.76 o 
  -4  -2  11       44.75       50.47      1.63 o 
  -3  -2  11      111.42      104.43      2.33 o 
  -2  -2  11        1.21        1.26      0.69 o 
  -1  -2  11       37.54       34.41      1.43 o 
   0  -2  11       97.82      105.72      2.54 o 
   1  -2  11      186.08      181.54      3.70 o 
   2  -2  11       24.23       24.57      1.26 o 
   3  -2  11        2.70        2.69      0.69 o 
   4  -2  11       27.72       27.78      1.13 o 
   5  -2  11       46.46       42.23      1.00 o 
   6  -2  11       63.94       67.46      1.40 o 
   7  -2  11       12.37       16.13      1.30 o 
   8  -2  11        6.10        5.12      0.67 o 
   9  -2  11       16.47       22.69      1.10 o 
  -6  -1  11       98.74      102.74      3.35 o 
  -5  -1  11        0.35       -0.33      0.69 o 
  -4  -1  11        6.97        7.13      0.82 o 
  -3  -1  11       31.81       33.49      1.39 o 
  -2  -1  11       11.16        7.49      0.82 o 
  -1  -1  11        6.76        4.96      0.77 o 
   0  -1  11        1.06        0.00      0.65 o 
   1  -1  11       59.88       64.81      1.76 o 
   2  -1  11       34.46       37.29      1.46 o 
   3  -1  11        3.88        4.12      1.10 o 
   4  -1  11        0.35        0.58      0.43 o 
   5  -1  11       42.04       41.23      1.04 o 
   6  -1  11       56.12       55.96      1.11 o 
   7  -1  11       28.51       24.92      1.04 o 
   8  -1  11       64.62       60.62      1.39 o 
   9  -1  11       31.75       37.02      1.41 o 
  10  -1  11       25.80       28.88      1.47 o 
  -6   0  11        0.01        1.27      1.04 o 
  -5   0  11        6.85        5.55      1.16 o 
  -4   0  11        6.00        4.30      0.74 o 
  -3   0  11       90.71       96.50      2.12 o 
  -2   0  11       52.16       47.62      1.55 o 
  -1   0  11       46.03       46.65      2.48 o 
   0   0  11      255.42      262.44      4.13 o 
   1   0  11      295.08      298.75      4.58 o 
   2   0  11      456.27      483.21      6.82 o 
   3   0  11      406.27      430.21      4.82 o 
   4   0  11        7.50        7.52      0.50 o 
   5   0  11      116.74      128.99      1.78 o 
   6   0  11        6.31        5.08      0.52 o 
   7   0  11        7.57        5.88      0.54 o 
   8   0  11       12.29       11.68      0.72 o 
   9   0  11        7.62        7.68      0.70 o 
  10   0  11        4.23        4.49      0.67 o 
  -7   1  11       13.38       20.46      1.96 o 
  -6   1  11        0.04        0.23      1.04 o 
  -5   1  11        0.12        0.69      1.04 o 
  -4   1  11       61.37       59.14      1.67 o 
  -3   1  11        0.81       -0.08      0.61 o 
  -2   1  11       48.48       49.52      1.55 o 
  -1   1  11        0.03       -0.75      0.92 o 
   0   1  11      478.23      505.53      7.28 o 
   1   1  11      154.09      158.66      2.86 o 
   2   1  11      131.90      138.83      2.72 o 
   3   1  11       14.34       11.84      0.71 o 
   4   1  11       19.23       20.56      0.85 o 
   5   1  11       52.73       51.22      1.11 o 
   6   1  11       19.73       19.66      0.86 o 
   7   1  11      321.85      312.59      3.56 o 
   8   1  11       13.04       15.80      1.33 o 
   9   1  11        9.60        9.00      0.72 o 
  10   1  11       11.65        9.34      0.76 o 
  11   1  11        0.87       -0.28      1.39 o 
  -6   2  11        1.31       -0.81      1.04 o 
  -5   2  11        0.73        0.00      0.92 o 
  -4   2  11       11.28        8.67      1.16 o 
  -3   2  11        7.29        6.48      0.74 o 
  -2   2  11       33.28       33.26      1.39 o 
  -1   2  11      109.43      105.20      2.16 o 
   0   2  11      148.45      161.47      2.86 o 
   1   2  11      184.52      191.86      3.23 o 
   2   2  11        9.52       11.97      1.62 o 
   3   2  11        2.95        0.12      0.65 o 
   4   2  11      252.68      277.15      3.12 o 
   5   2  11        8.49        8.01      0.53 o 
   6   2  11       16.03       17.16      0.85 o 
   7   2  11       65.99       58.65      1.92 o 
   8   2  11       17.94       14.09      1.19 o 
   9   2  11       21.18       19.37      1.02 o 
  10   2  11        4.39        5.20      0.80 o 
  11   2  11       46.55       50.80      1.73 o 
  -6   3  11       29.06       25.66      1.96 o 
  -5   3  11       23.55       24.39      1.85 o 
  -4   3  11        9.08        8.67      1.16 o 
  -3   3  11       18.72       12.11      0.86 o 
  -2   3  11       11.72        7.44      0.87 o 
  -1   3  11        0.00        0.67      0.61 o 
   0   3  11        7.95        5.44      0.74 o 
   1   3  11      321.22      333.60      7.97 o 
   2   3  11       22.92       24.82      1.26 o 
   3   3  11        3.69        3.34      0.81 o 
   4   3  11      128.50      127.95      2.45 o 
   5   3  11        1.11        0.92      0.65 o 
   6   3  11      201.25      198.93      2.43 o 
   7   3  11       11.10       11.94      1.03 o 
   8   3  11       54.90       51.57      1.22 o 
   9   3  11       26.97       27.02      1.24 o 
  10   3  11        2.59        2.72      0.76 o 
  11   3  11        3.71        3.04      0.78 o 
  -6   4  11        9.33        9.94      1.27 o 
  -5   4  11        0.02       -1.04      1.04 o 
  -4   4  11        6.24        6.59      1.16 o 
  -3   4  11      186.80      168.31      4.80 o 
  -2   4  11      188.21      172.94      3.64 o 
  -1   4  11       28.01       32.07      1.31 o 
   0   4  11       20.19       14.54      1.21 o 
   1   4  11       75.64       76.48      1.80 o 
   2   4  11       20.83       22.24      1.26 o 
   3   4  11      103.22      113.89      2.33 o 
   4   4  11        1.96        0.46      0.74 o 
   5   4  11       38.48       40.55      1.47 o 
   6   4  11        9.87        9.08      0.77 o 
   7   4  11        2.38        2.08      0.69 o 
   8   4  11        7.84        7.01      0.66 o 
   9   4  11        4.10        3.40      0.56 o 
  10   4  11       20.93       20.72      1.26 o 
  11   4  11        9.62        8.14      0.77 o 
  -6   5  11       11.69       10.86      1.27 o 
  -5   5  11        3.70        3.12      1.04 o 
  -4   5  11       26.20       24.85      1.96 o 
  -3   5  11       10.05       10.15      0.82 o 
  -2   5  11      262.15      262.25      3.44 o 
  -1   5  11        1.23        0.99      0.51 o 
   0   5  11       37.92       40.41      1.39 o 
   1   5  11       29.42       31.38      1.91 o 
   2   5  11       86.56       87.55      1.96 o 
   3   5  11      118.05      128.05      2.45 o 
   4   5  11        0.72        0.67      0.69 o 
   5   5  11      167.06      175.35      3.06 o 
   6   5  11       10.74       12.55      0.86 o 
   7   5  11       90.39       88.79      2.00 o 
   8   5  11        3.38        2.33      0.69 o 
   9   5  11        8.33        6.94      0.64 o 
  10   5  11        0.10       -0.60      0.60 o 
  11   5  11        1.62        0.16      0.66 o 
  -5   6  11       28.11       33.28      2.08 o 
  -4   6  11        1.84        2.43      1.04 o 
  -3   6  11       20.65       24.90      1.43 o 
  -2   6  11      157.74      146.61      2.85 o 
  -1   6  11        0.13       -0.49      0.49 o 
   0   6  11       15.93       14.13      0.87 o 
   1   6  11        0.21        0.81      0.51 o 
   2   6  11        7.93        6.84      0.64 o 
   3   6  11       43.88       40.21      1.68 o 
   4   6  11        2.95        3.06      0.74 o 
   5   6  11        3.01        2.04      1.21 o 
   6   6  11       20.48       19.71      1.18 o 
   7   6  11        0.90        1.09      0.61 o 
   8   6  11        7.73        6.49      0.69 o 
   9   6  11       15.77       16.96      0.93 o 
  10   6  11        1.36        0.19      0.55 o 
  11   6  11       40.52       44.28      1.37 o 
  -5   7  11       58.66       74.08      2.66 o 
  -4   7  11       58.51       71.65      2.54 o 
  -3   7  11        9.23       10.29      1.16 o 
  -2   7  11       68.86       68.25      2.48 o 
  -1   7  11       38.50       39.62      1.50 o 
   0   7  11       63.18       57.54      1.33 o 
   1   7  11      116.26      115.96      1.94 o 
   2   7  11       15.73       12.54      0.99 o 
   3   7  11      140.46      147.40      2.29 o 
   4   7  11       31.64       30.11      1.46 o 
   5   7  11        0.21       -0.57      0.57 o 
   6   7  11       42.32       41.10      1.30 o 
   7   7  11        5.09        2.39      0.66 o 
   8   7  11       15.84       14.68      0.85 o 
   9   7  11        0.03       -0.36      0.54 o 
  10   7  11       20.27       20.77      1.06 o 
  11   7  11        0.71        0.40      0.69 o 
  -4   8  11        1.51        1.50      0.92 o 
  -3   8  11        0.16        0.69      0.92 o 
  -2   8  11        0.10       -0.34      0.69 o 
  -1   8  11        7.10        6.53      0.81 o 
   0   8  11       46.18       42.51      1.68 o 
   1   8  11        8.98        8.95      0.66 o 
   2   8  11       48.34       51.37      1.34 o 
   3   8  11       75.82       84.19      1.68 o 
   4   8  11       18.67       19.73      1.08 o 
   5   8  11      106.20      101.46      1.89 o 
   6   8  11       19.85       17.62      1.40 o 
   7   8  11        0.72       -0.59      0.59 o 
   8   8  11        0.03       -0.70      0.70 o 
   9   8  11        3.99        1.92      0.68 o 
  10   8  11        0.03       -0.28      0.60 o 
  11   8  11       10.02       10.09      0.86 o 
  -3   9  11        4.23        4.04      1.04 o 
  -2   9  11        2.06        2.04      0.87 o 
  -1   9  11        9.18        7.41      0.86 o 
   0   9  11       24.60       24.96      2.60 o 
   1   9  11       38.06       45.67      1.66 o 
   2   9  11       98.76       90.51      1.73 o 
   3   9  11       10.01        8.68      0.71 o 
   4   9  11       90.55       88.46      1.76 o 
   5   9  11       66.87       68.39      2.74 o 
   6   9  11       11.41       11.05      0.77 o 
   7   9  11        2.43        1.68      0.64 o 
   8   9  11       38.51       36.85      1.39 o 
   9   9  11       55.50       55.23      1.58 o 
  10   9  11        2.72        4.99      0.80 o 
  11   9  11        3.02        1.16      1.27 o 
  -2  10  11        1.31        1.62      0.72 o 
  -1  10  11        3.86        1.32      0.72 o 
   0  10  11       66.31       63.58      2.08 o 
   1  10  11      329.40      349.74      5.66 o 
   2  10  11       11.11       10.36      0.92 o 
   3  10  11        0.00       -0.57      0.57 o 
   4  10  11        3.92        2.34      0.61 o 
   5  10  11        0.36        0.33      0.82 o 
   6  10  11        2.24        1.40      0.66 o 
   7  10  11       21.33       24.24      1.23 o 
   8  10  11       46.30       44.45      1.45 o 
   9  10  11       29.51       26.67      1.34 o 
  10  10  11       16.72        9.54      0.88 o 
  -1  11  11       21.56       27.51      1.50 o 
   0  11  11      124.28      126.98      2.78 o 
   1  11  11      304.57      306.65      7.63 o 
   2  11  11       22.88       24.44      1.50 o 
   3  11  11        1.28        0.01      0.75 o 
   4  11  11        6.44        6.76      0.72 o 
   5  11  11       27.43       25.46      1.20 o 
   6  11  11        0.22       -0.13      0.61 o 
   7  11  11        5.00        4.16      0.74 o 
   8  11  11        6.55        6.93      0.83 o 
   9  11  11       44.96       43.71      1.52 o 
   0  12  11        0.30        0.68      0.81 o 
   1  12  11      164.21      169.02      5.72 o 
   2  12  11       18.43       17.62      1.96 o 
   3  12  11        0.01       -0.38      0.92 o 
   4  12  11        6.61        6.56      0.92 o 
   5  12  11        2.31        0.58      0.65 o 
   6  12  11        3.47        3.38      0.74 o 
   7  12  11        2.43        2.05      0.73 o 
   8  12  11        0.05       -0.73      0.73 o 
   3  13  11        9.12        7.42      1.00 o 
   4  13  11        3.03        3.40      1.50 o 
   5  13  11       10.35       13.87      1.16 o 
   6  13  11       16.68       13.02      1.17 o 
  -1  -6  12        0.03       -0.77      0.77 o 
   0  -6  12       13.24       13.78      1.06 o 
   1  -6  12       11.41       11.05      1.11 o 
   2  -6  12        2.22        3.61      1.00 o 
   3  -6  12        1.67        2.33      0.98 o 
  -3  -5  12        2.94        1.94      0.86 o 
  -2  -5  12        1.64        1.94      0.86 o 
  -1  -5  12        0.38        1.58      0.77 o 
   0  -5  12        5.72        4.45      0.86 o 
   1  -5  12       24.80       15.88      1.14 o 
   2  -5  12        0.55       -0.49      0.67 o 
   3  -5  12        0.16        0.32      0.87 o 
   4  -5  12       63.81       65.78      2.22 o 
   5  -5  12       17.81       14.83      1.22 o 
  -4  -4  12        0.09        0.25      0.77 o 
  -3  -4  12       10.18        9.35      1.21 o 
  -2  -4  12       33.93       40.84      1.67 o 
  -1  -4  12       30.58       31.96      1.51 o 
   0  -4  12        6.96        6.35      0.86 o 
   1  -4  12       30.70       32.68      1.51 o 
   2  -4  12       58.46       65.83      4.10 o 
   3  -4  12        0.04       -0.50      0.67 o 
   4  -4  12        1.27        2.89      0.96 o 
   5  -4  12        3.06        0.50      0.87 o 
   6  -4  12       11.46       12.60      1.15 o 
  -5  -3  12        7.00        5.24      0.94 o 
  -4  -3  12        1.51        1.96      0.82 o 
  -3  -3  12       15.09       10.16      1.04 o 
  -2  -3  12        2.69        2.78      0.77 o 
  -1  -3  12        0.41        0.81      0.74 o 
   0  -3  12       16.80       13.38      0.98 o 
   1  -3  12       23.56       19.36      1.26 o 
   2  -3  12       22.62       25.08      1.50 o 
   3  -3  12        3.48        2.43      0.74 o 
   4  -3  12       34.67       30.69      1.73 o 
   5  -3  12       79.27       75.86      2.22 o 
   6  -3  12        5.35        5.28      0.96 o 
   7  -3  12        3.65        5.13      1.03 o 
  -5  -2  12        1.92        1.27      0.86 o 
  -4  -2  12       20.06       25.87      2.31 o 
  -3  -2  12       13.24       13.09      0.98 o 
  -2  -2  12        0.07       -0.69      0.69 o 
  -1  -2  12       59.22       61.72      1.80 o 
   0  -2  12        0.31       -0.01      0.69 o 
   1  -2  12      130.25      133.59      5.26 o 
   2  -2  12       59.37       62.51      1.80 o 
   3  -2  12        4.67        4.06      0.82 o 
   4  -2  12       10.31        5.09      0.82 o 
   5  -2  12       29.54       32.05      1.30 o 
   6  -2  12        9.79        8.28      1.03 o 
   7  -2  12       37.51       38.41      1.77 o 
   8  -2  12        0.23       -0.43      0.92 o 
  -5  -1  12        1.71        1.73      1.16 o 
  -4  -1  12       34.16       40.37      1.55 o 
  -3  -1  12        6.87        5.85      1.04 o 
  -2  -1  12      106.38      107.94      2.33 o 
  -1  -1  12        3.28        3.07      0.77 o 
   0  -1  12       39.20       35.74      1.51 o 
   1  -1  12        9.06        8.84      0.98 o 
   2  -1  12        0.27       -0.40      0.69 o 
   3  -1  12        0.56       -0.64      0.65 o 
   4  -1  12      251.31      249.68      7.45 o 
   5  -1  12        0.14        1.24      0.69 o 
   6  -1  12       22.29       22.49      1.50 o 
   7  -1  12        6.13        5.40      0.73 o 
   8  -1  12        3.40        4.32      0.77 o 
   9  -1  12       33.43       32.64      1.77 o 
  -5   0  12        0.30        0.46      1.16 o 
  -4   0  12        8.08        8.19      0.86 o 
  -3   0  12        2.29        1.62      0.74 o 
  -2   0  12        7.50        7.50      1.10 o 
  -1   0  12       76.63       65.16      1.80 o 
   0   0  12       49.16       41.16      1.55 o 
   1   0  12       61.61       64.49      1.80 o 
   2   0  12       18.33       20.24      1.31 o 
   3   0  12        4.59        4.35      0.74 o 
   4   0  12      366.37      376.27      7.45 o 
   5   0  12       44.63       44.76      1.24 o 
   6   0  12        0.48        0.52      0.55 o 
   7   0  12        0.40        0.13      0.66 o 
   8   0  12        6.49        4.37      0.76 o 
   9   0  12        0.89        0.68      0.76 o 
  10   0  12        1.56        0.76      0.96 o 
  -6   1  12        0.89        1.50      1.16 o 
  -5   1  12       28.18       23.81      1.96 o 
  -4   1  12       41.83       41.95      2.20 o 
  -3   1  12       56.19       63.25      1.80 o 
  -2   1  12       38.44       42.75      1.51 o 
  -1   1  12      111.81      108.72      2.33 o 
   0   1  12       39.28       40.96      1.91 o 
   1   1  12      304.01      308.79      4.78 o 
   2   1  12       79.73       81.49      2.00 o 
   3   1  12       11.03       10.78      0.90 o 
   4   1  12        7.97        7.98      0.61 o 
   5   1  12        0.44        0.13      0.51 o 
   6   1  12      106.30      109.00      1.99 o 
   7   1  12        1.88        0.98      0.73 o 
   8   1  12       12.27       11.36      0.82 o 
   9   1  12       37.84       34.89      1.46 o 
  10   1  12      278.04      294.04      4.45 o 
  -6   2  12        0.25       -0.35      1.16 o 
  -5   2  12        0.63       -0.69      1.04 o 
  -4   2  12        0.69        1.04      1.04 o 
  -3   2  12        0.27       -0.23      0.69 o 
  -2   2  12      144.35      138.74      3.12 o 
  -1   2  12        3.89        2.52      0.69 o 
   0   2  12       50.42       51.11      1.67 o 
   1   2  12      176.71      193.93      3.39 o 
   2   2  12       51.06       50.71      1.72 o 
   3   2  12      180.53      185.21      2.60 o 
   4   2  12       12.14       10.04      0.64 o 
   5   2  12        7.72        8.34      0.64 o 
   6   2  12       12.81       12.07      0.73 o 
   7   2  12        1.96        2.57      0.58 o 
   8   2  12       50.43       50.37      1.24 o 
   9   2  12       82.83       84.12      2.09 o 
  10   2  12      160.10      153.76      2.76 o 
  -5   3  12       15.56       15.95      1.50 o 
  -4   3  12       20.40       14.45      1.39 o 
  -3   3  12       10.44        9.01      1.27 o 
  -2   3  12       46.66       51.53      2.31 o 
  -1   3  12       31.91       29.61      1.39 o 
   0   3  12       12.20       12.06      0.90 o 
   1   3  12      173.03      173.71      3.06 o 
   2   3  12      904.81      993.99     13.20 o 
   3   3  12       16.10       11.37      0.98 o 
   4   3  12      391.35      437.37      6.33 o 
   5   3  12      111.21      117.95      1.98 o 
   6   3  12        6.63        7.08      0.67 o 
   7   3  12      179.74      186.30      2.71 o 
   8   3  12       13.41       10.91      0.67 o 
   9   3  12       30.35       28.53      1.39 o 
  10   3  12      152.70      155.96      2.79 o 
  11   3  12       78.42       84.30      2.83 o 
  -5   4  12      187.82      189.88      4.85 o 
  -4   4  12       31.29       23.81      1.96 o 
  -3   4  12        0.49       -0.03      0.69 o 
  -2   4  12        0.81        0.71      0.69 o 
  -1   4  12       22.97       21.25      1.26 o 
   0   4  12      177.33      180.36      4.68 o 
   1   4  12        3.69        4.65      0.74 o 
   2   4  12        0.00        0.82      0.69 o 
   3   4  12       55.93       61.60      1.80 o 
   4   4  12      671.84      711.40      9.72 o 
   5   4  12        1.72        2.48      0.74 o 
   6   4  12        5.19        5.99      0.77 o 
   7   4  12        3.87        6.07      0.86 o 
   8   4  12       46.78       53.75      1.42 o 
   9   4  12        8.40        7.64      0.66 o 
  10   4  12       20.27       18.23      1.20 o 
  11   4  12        7.58        5.83      0.90 o 
  -5   5  12       11.04        8.78      1.39 o 
  -4   5  12      238.12      249.17      5.78 o 
  -3   5  12       91.50       89.95      2.43 o 
  -2   5  12        4.48        3.53      0.74 o 
  -1   5  12       36.83       39.94      1.23 o 
   0   5  12        7.62        6.34      0.77 o 
   1   5  12       44.20       44.75      1.47 o 
   2   5  12        0.06        0.75      0.65 o 
   3   5  12        3.21        3.82      0.74 o 
   4   5  12      551.84      606.72      8.42 o 
   5   5  12       29.28       29.01      1.39 o 
   6   5  12        3.45        1.67      0.69 o 
   7   5  12       19.93       16.94      1.18 o 
   8   5  12       22.57       22.72      1.26 o 
   9   5  12        3.88        3.84      0.62 o 
  10   5  12        0.38       -0.64      0.64 o 
  11   5  12        3.37        3.09      0.72 o 
  -4   6  12      173.13      161.57      4.28 o 
  -3   6  12       28.33       29.01      1.96 o 
  -2   6  12       27.92       27.28      4.33 o 
  -1   6  12       22.77       23.57      1.39 o 
   0   6  12        8.28        6.24      0.66 o 
   1   6  12       26.83       25.20      1.12 o 
   2   6  12       51.77       54.75      1.59 o 
   3   6  12       16.60       16.31      1.23 o 
   4   6  12       70.86       72.06      1.88 o 
   5   6  12        3.79        2.57      0.81 o 
   6   6  12      184.09      175.75      3.15 o 
   7   6  12      152.64      149.87      3.35 o 
   8   6  12       21.87       15.99      1.26 o 
   9   6  12       14.19       21.56      1.07 o 
  10   6  12        3.63        3.71      0.61 o 
  11   6  12        0.14       -0.66      0.66 o 
  -4   7  12        1.71        2.77      1.04 o 
  -3   7  12       50.50       58.83      2.54 o 
  -2   7  12       43.35       38.85      2.08 o 
  -1   7  12        5.44        4.80      0.82 o 
   0   7  12        1.16        0.83      0.58 o 
   1   7  12       91.87       81.26      1.67 o 
   2   7  12       27.84       23.99      1.11 o 
   3   7  12      105.51      108.34      1.96 o 
   4   7  12       21.00       17.94      1.08 o 
   5   7  12        4.39        3.30      0.64 o 
   6   7  12       16.43       19.35      1.35 o 
   7   7  12        0.13       -0.61      0.61 o 
   8   7  12       28.43       29.42      1.25 o 
   9   7  12        0.27       -0.62      0.66 o 
  10   7  12       47.48       56.60      1.43 o 
  11   7  12        8.09       10.55      0.95 o 
  -3   8  12       57.65       61.95      2.54 o 
  -2   8  12        3.93        3.28      0.77 o 
  -1   8  12       20.86       21.34      1.41 o 
   0   8  12        0.82        1.16      0.77 o 
   1   8  12      151.57      153.53      2.42 o 
   2   8  12       70.75       65.27      1.54 o 
   3   8  12        6.96        4.49      0.64 o 
   4   8  12       45.08       38.36      1.27 o 
   5   8  12       14.05       12.86      0.80 o 
   6   8  12        3.74        3.10      0.66 o 
   7   8  12       21.44       18.05      1.04 o 
   8   8  12       11.83        8.38      0.80 o 
   9   8  12       22.15       23.52      1.24 o 
  10   8  12       11.64       12.03      0.90 o 
  -2   9  12        8.69        8.44      1.27 o 
  -1   9  12        7.78        3.88      0.86 o 
   0   9  12        1.95        1.37      1.44 o 
   1   9  12       14.76       13.85      1.05 o 
   2   9  12       53.39       47.89      1.35 o 
   3   9  12       16.68       17.89      1.19 o 
   4   9  12        6.56        6.40      0.70 o 
   5   9  12       65.94       62.82      1.56 o 
   6   9  12        4.94        5.03      0.77 o 
   7   9  12        2.84        0.95      0.66 o 
   8   9  12        0.14       -0.74      0.74 o 
   9   9  12        7.33        4.95      0.80 o 
  10   9  12       16.69       14.65      0.97 o 
  -2  10  12       13.23       10.86      1.27 o 
  -1  10  12       25.00       24.48      1.47 o 
   0  10  12       15.37       13.24      1.62 o 
   1  10  12        0.00        0.91      0.81 o 
   2  10  12       11.37       12.87      1.73 o 
   3  10  12        4.53        4.85      0.70 o 
   4  10  12        5.69        3.85      0.68 o 
   5  10  12       15.43       13.39      0.85 o 
   6  10  12       10.44       11.95      0.86 o 
   7  10  12       45.78       47.85      1.50 o 
   8  10  12        4.30        3.52      0.91 o 
   9  10  12        0.84       -0.27      0.73 o 
   0  11  12       26.35       29.62      2.54 o 
   1  11  12       24.98       27.05      1.68 o 
   2  11  12        3.81        6.28      0.92 o 
   3  11  12        6.86        6.22      0.92 o 
   4  11  12        0.46        1.65      0.66 o 
   5  11  12        4.27        2.28      0.68 o 
   6  11  12        0.02       -0.11      0.66 o 
   7  11  12       38.17       44.14      1.48 o 
   8  11  12        8.93       12.75      0.93 o 
   1  12  12        0.73        0.46      1.04 o 
   2  12  12        4.39        5.17      0.92 o 
   3  12  12        2.74        2.38      0.83 o 
   4  12  12        3.56        3.53      0.92 o 
   5  12  12        0.77       -0.33      0.83 o 
   6  12  12        0.13       -0.68      0.68 o 
   7  12  12        5.61        6.49      0.81 o 
   0  -5  13       22.35       26.93      1.55 o 
   1  -5  13       10.52       11.65      1.02 o 
   2  -5  13       45.69       42.18      1.97 o 
   3  -5  13      129.17      143.54      5.32 o 
  -2  -4  13       43.21       53.39      3.18 o 
  -1  -4  13       38.11       41.01      1.76 o 
   0  -4  13        4.11        2.62      0.86 o 
   1  -4  13       42.31       39.66      1.63 o 
   2  -4  13        0.03        0.18      0.77 o 
   3  -4  13       27.17       27.26      2.08 o 
   4  -4  13        7.78        7.40      1.13 o 
   5  -4  13       12.52       12.03      1.19 o 
  -3  -3  13        0.03       -0.23      0.92 o 
  -2  -3  13        0.07        0.13      0.77 o 
  -1  -3  13       78.03       80.93      2.16 o 
   0  -3  13      205.80      219.89      8.32 o 
   1  -3  13       76.04       72.78      2.00 o 
   2  -3  13        4.48        4.67      0.86 o 
   3  -3  13       13.01       14.02      1.02 o 
   4  -3  13        7.55        8.87      1.07 o 
   5  -3  13       73.72       81.82      2.39 o 
   6  -3  13        0.04        0.37      0.94 o 
  -4  -2  13        6.95        6.45      0.98 o 
  -3  -2  13       74.21       71.19      2.04 o 
  -2  -2  13        1.10        1.05      0.77 o 
  -1  -2  13        0.11       -0.74      0.74 o 
   0  -2  13        2.69        2.17      0.77 o 
   1  -2  13       92.68       88.11      3.06 o 
   2  -2  13        3.71        4.06      0.82 o 
   3  -2  13       69.57       74.42      2.89 o 
   4  -2  13       30.01       28.03      1.43 o 
   5  -2  13        1.47        1.50      0.94 o 
   6  -2  13        0.50        1.29      0.94 o 
   7  -2  13       21.82       19.58      1.62 o 
  -4  -1  13       79.52       84.63      4.68 o 
  -3  -1  13        1.18        1.64      0.77 o 
  -2  -1  13        0.00       -0.12      0.74 o 
  -1  -1  13       22.76       26.28      1.43 o 
   0  -1  13        4.25        3.70      0.92 o 
   1  -1  13       23.79       19.00      1.35 o 
   2  -1  13       22.90       20.81      1.39 o 
   3  -1  13        3.44        2.08      0.74 o 
   4  -1  13       88.23       78.90      2.04 o 
   5  -1  13       15.49       11.59      0.94 o 
   6  -1  13      124.02      125.39      3.93 o 
   7  -1  13        1.07        0.87      1.04 o 
   8  -1  13        0.31       -0.47      0.94 o 
  -4   0  13       48.43       58.02      2.66 o 
  -3   0  13       40.09       42.48      2.14 o 
  -2   0  13       21.47       17.90      1.35 o 
  -1   0  13        0.19       -0.19      0.69 o 
   0   0  13        4.92        5.54      0.86 o 
   1   0  13        0.03       -0.35      0.74 o 
   2   0  13        6.51        5.43      0.82 o 
   3   0  13       12.91       12.06      0.94 o 
   4   0  13        0.70        0.58      0.74 o 
   5   0  13       26.95       23.91      1.38 o 
   6   0  13        1.39        0.91      0.69 o 
   7   0  13       24.21       22.08      1.58 o 
   8   0  13       31.33       29.63      1.75 o 
   9   0  13        0.01       -0.49      1.56 o 
  -4   1  13       53.47       61.48      2.66 o 
  -3   1  13        0.55        1.68      0.77 o 
  -2   1  13       40.52       38.49      1.63 o 
  -1   1  13       35.30       32.28      1.51 o 
   0   1  13       21.08       17.31      2.37 o 
   1   1  13        0.10       -0.74      0.74 o 
   2   1  13        5.69        1.72      0.77 o 
   3   1  13        1.87        0.92      0.74 o 
   4   1  13        1.54        1.39      0.74 o 
   5   1  13        2.67        3.21      0.74 o 
   6   1  13       74.75       70.35      1.96 o 
   7   1  13       17.90       13.16      0.78 o 
   8   1  13        1.59        1.89      0.73 o 
   9   1  13       49.39       55.09      1.83 o 
  -4   2  13        2.10        1.50      1.16 o 
  -3   2  13        1.14        1.62      1.04 o 
  -2   2  13       14.46       11.66      0.94 o 
  -1   2  13       14.01       12.17      0.90 o 
   0   2  13       24.44       27.62      1.47 o 
   1   2  13       47.51       41.96      1.76 o 
   2   2  13      144.29      142.70      2.86 o 
   3   2  13      336.31      363.01      5.52 o 
   4   2  13        1.98        1.73      0.74 o 
   5   2  13       67.55       65.36      1.88 o 
   6   2  13        1.88        0.85      0.58 o 
   7   2  13       33.59       30.70      1.22 o 
   8   2  13        4.08        2.08      0.76 o 
   9   2  13       16.40       15.38      0.96 o 
  10   2  13       94.44      100.19      2.72 o 
  -4   3  13        2.52        2.89      1.16 o 
  -3   3  13        4.52        2.31      1.04 o 
  -2   3  13       21.82       23.07      1.39 o 
  -1   3  13        0.35        0.57      0.69 o 
   0   3  13        1.28        1.96      0.74 o 
   1   3  13      134.84      139.17      3.29 o 
   2   3  13      905.81      958.48     12.87 o 
   3   3  13       41.71       45.91      1.76 o 
   4   3  13      183.79      189.33      2.99 o 
   5   3  13       55.61       58.65      1.40 o 
   6   3  13       14.70       12.71      0.75 o 
   7   3  13       46.22       41.75      1.31 o 
   8   3  13       18.14       14.86      0.91 o 
   9   3  13        0.00       -0.74      0.74 o 
  10   3  13       32.62       32.36      1.53 o 
  -4   4  13       14.53       18.14      1.96 o 
  -3   4  13       29.90       30.28      2.08 o 
  -2   4  13       18.97       20.22      1.85 o 
  -1   4  13       48.76       43.66      1.59 o 
   0   4  13        3.49        3.37      0.74 o 
   1   4  13        9.75        8.95      0.86 o 
   2   4  13      172.45      168.74      3.11 o 
   3   4  13      571.87      619.09      8.66 o 
   4   4  13      282.13      291.27      4.62 o 
   5   4  13       12.24       11.43      0.94 o 
   6   4  13        3.55        3.45      0.77 o 
   7   4  13       13.51       12.83      0.80 o 
   8   4  13        1.55        1.34      0.64 o 
   9   4  13       18.13       14.64      0.96 o 
  10   4  13        3.41        2.73      1.00 o 
  -4   5  13       46.71       49.12      2.54 o 
  -3   5  13       63.27       63.22      2.66 o 
  -2   5  13       31.52       29.03      1.58 o 
  -1   5  13       18.28       13.97      1.73 o 
   0   5  13       12.70       11.90      0.90 o 
   1   5  13        5.64        5.15      0.87 o 
   2   5  13       39.04       41.09      1.55 o 
   3   5  13        1.08        1.33      0.74 o 
   4   5  13      182.48      187.58      3.35 o 
   5   5  13      175.20      188.25      3.35 o 
   6   5  13        0.07       -0.06      0.74 o 
   7   5  13        9.61        6.06      0.86 o 
   8   5  13       61.30       54.30      1.48 o 
   9   5  13        2.14       -0.60      0.60 o 
  10   5  13       23.80       23.68      1.39 o 
  -3   6  13       26.83       25.08      2.08 o 
  -2   6  13       13.21        9.17      0.90 o 
  -1   6  13       76.68       71.42      3.00 o 
   0   6  13       20.99       18.78      1.07 o 
   1   6  13        0.28       -0.58      0.79 o 
   2   6  13       29.58       32.00      1.43 o 
   3   6  13        0.93        1.39      0.74 o 
   4   6  13        0.20       -0.80      0.87 o 
   5   6  13      139.44      146.20      2.86 o 
   6   6  13        2.15        3.24      0.82 o 
   7   6  13        9.73        8.40      0.90 o 
   8   6  13       91.56       85.05      2.12 o 
   9   6  13       81.42       86.65      1.91 o 
  10   6  13        4.83        4.69      0.79 o 
  -3   7  13       68.31       70.50      2.77 o 
  -2   7  13        1.35        1.04      0.74 o 
  -1   7  13        0.20        0.35      0.74 o 
   0   7  13       85.32       81.45      2.19 o 
   1   7  13       10.48        9.14      0.73 o 
   2   7  13       47.17       40.64      1.29 o 
   3   7  13        1.24        0.28      0.62 o 
   4   7  13       64.27       63.14      1.58 o 
   5   7  13        9.11       10.18      0.77 o 
   6   7  13        6.35        3.87      0.70 o 
   7   7  13       12.65       10.24      0.81 o 
   8   7  13       11.14        8.12      0.81 o 
   9   7  13        0.25       -0.68      0.68 o 
  10   7  13       65.91       80.90      1.70 o 
  -2   8  13        0.00       -0.69      1.04 o 
  -1   8  13        6.45        5.43      0.86 o 
   0   8  13       18.04       15.81      2.14 o 
   1   8  13        0.11       -0.09      0.77 o 
   2   8  13       19.78       19.07      1.14 o 
   3   8  13        2.47        2.75      0.64 o 
   4   8  13        0.59        0.43      0.64 o 
   5   8  13      105.20      103.52      2.00 o 
   6   8  13        6.86        6.09      0.74 o 
   7   8  13        0.74        0.71      0.66 o 
   8   8  13        0.11       -0.66      0.66 o 
   9   8  13       33.82       35.98      1.41 o 
  10   8  13        8.63        9.55      0.81 o 
  -1   9  13        8.83        7.59      0.94 o 
   0   9  13        0.01       -0.34      0.77 o 
   1   9  13        0.30       -0.55      1.33 o 
   2   9  13       54.32       46.68      1.78 o 
   3   9  13       38.54       34.31      1.30 o 
   4   9  13        9.09        7.78      0.77 o 
   5   9  13      107.41      106.14      2.04 o 
   6   9  13       75.13       76.97      1.79 o 
   7   9  13        2.69        0.97      0.71 o 
   8   9  13        1.32        0.40      0.73 o 
   9   9  13        0.00       -0.26      0.73 o 
   0  10  13        8.54        7.01      0.97 o 
   1  10  13        5.26        5.13      0.89 o 
   2  10  13       13.41       10.84      1.05 o 
   3  10  13        0.15        0.12      0.81 o 
   4  10  13        6.93        5.91      0.76 o 
   5  10  13       74.06       68.80      1.69 o 
   6  10  13       39.07       37.07      1.55 o 
   7  10  13        5.98        4.76      0.98 o 
   8  10  13       21.82       25.89      1.34 o 
   1  11  13       16.87       20.15      1.62 o 
   2  11  13       58.74       61.22      3.64 o 
   3  11  13       18.01       19.58      1.47 o 
   4  11  13        4.86        2.58      0.83 o 
   5  11  13       16.78       13.67      0.91 o 
   6  11  13       20.65       17.99      1.11 o 
   7  11  13        8.25        9.42      0.90 o 
  -1  -3  14       67.60       73.14      2.31 o 
   0  -3  14        0.24        0.09      0.86 o 
   1  -3  14        4.92        3.87      0.86 o 
   2  -3  14        1.76        1.79      1.16 o 
   3  -3  14        0.77        0.87      0.82 o 
   4  -3  14        2.76        2.57      1.10 o 
  -2  -2  14       24.10       28.55      1.63 o 
  -1  -2  14        9.06        8.00      1.02 o 
   0  -2  14        1.36        1.99      0.86 o 
   1  -2  14       23.66       26.01      1.55 o 
   2  -2  14       18.04       18.89      1.43 o 
   3  -2  14       34.96       39.45      1.67 o 
   4  -2  14        0.12       -0.17      0.82 o 
   5  -2  14        3.50        3.45      1.05 o 
   6  -2  14       12.71       10.45      1.44 o 
  -2  -1  14       14.92       10.28      1.02 o 
  -1  -1  14        6.59        4.40      1.91 o 
   0  -1  14        3.43        1.56      0.98 o 
   1  -1  14       35.93       32.70      2.48 o 
   2  -1  14        6.93        7.92      0.94 o 
   3  -1  14       24.99       26.65      1.62 o 
   4  -1  14        1.91        0.89      0.77 o 
   5  -1  14        5.96        5.33      0.90 o 
   6  -1  14        6.54        5.49      1.05 o 
   7  -1  14        0.99        1.06      0.96 o 
  -3   0  14       27.81       30.78      1.67 o 
  -2   0  14       24.16       30.29      1.59 o 
  -1   0  14        6.19        5.61      0.90 o 
   0   0  14       21.87       26.25      1.55 o 
   1   0  14        6.89        5.61      0.90 o 
   2   0  14       90.20       95.14      2.29 o 
   3   0  14       33.27       40.90      1.73 o 
   4   0  14       11.89        9.71      0.98 o 
   5   0  14        3.57        4.47      0.86 o 
   6   0  14        1.63        2.23      0.77 o 
   7   0  14       31.34       32.22      1.91 o 
   8   0  14       18.37       16.21      1.30 o 
  -3   1  14       18.35       25.43      2.20 o 
  -2   1  14       10.34        9.13      0.98 o 
  -1   1  14        2.17        3.51      0.82 o 
   0   1  14        2.34        1.39      0.98 o 
   1   1  14       30.30       29.30      1.55 o 
   2   1  14       39.21       32.08      1.55 o 
   3   1  14       29.12       29.32      2.54 o 
   4   1  14       14.21       14.45      1.06 o 
   5   1  14        0.88        1.50      0.74 o 
   6   1  14       71.84       70.39      1.96 o 
   7   1  14        7.89        5.78      1.27 o 
   8   1  14       28.90       29.71      1.75 o 
  -3   2  14       36.58       36.64      2.31 o 
  -2   2  14        8.66       10.08      1.44 o 
  -1   2  14       24.04       24.89      1.85 o 
   0   2  14       59.53       64.27      1.96 o 
   1   2  14        0.40       -1.21      1.21 o 
   2   2  14      124.54      126.53      2.74 o 
   3   2  14       18.93       21.08      1.73 o 
   4   2  14        2.52        2.37      0.82 o 
   5   2  14        9.65        9.38      1.33 o 
   6   2  14       11.38        8.53      0.94 o 
   7   2  14       17.47       16.64      1.68 o 
   8   2  14        0.44        0.44      1.27 o 
   9   2  14        2.42        2.49      1.56 o 
  -3   3  14       16.76       20.34      1.96 o 
  -2   3  14        1.09        0.69      1.04 o 
  -1   3  14        0.28        0.81      0.81 o 
   0   3  14        0.01       -0.23      0.74 o 
   1   3  14        5.99        7.40      0.90 o 
   2   3  14       45.18       51.31      1.80 o 
   3   3  14        6.78        8.51      0.98 o 
   4   3  14       24.41       24.39      1.47 o 
   5   3  14       12.63       14.57      1.27 o 
   6   3  14        0.00       -0.23      0.74 o 
   7   3  14        0.64        0.44      0.77 o 
   8   3  14        0.34       -0.62      0.62 o 
   9   3  14        0.00       -0.76      0.76 o 
  -3   4  14        0.14        0.46      1.04 o 
  -2   4  14       19.37       14.33      1.50 o 
  -1   4  14       33.42       35.28      1.51 o 
   0   4  14        0.72        0.35      0.74 o 
   1   4  14        3.52        3.82      0.77 o 
   2   4  14       15.90       13.99      1.06 o 
   3   4  14       45.95       58.31      1.88 o 
   4   4  14       14.00       11.80      1.02 o 
   5   4  14        1.13        0.40      0.74 o 
   6   4  14        0.02        0.27      0.60 o 
   7   4  14       47.16       50.02      1.44 o 
   8   4  14        9.27        9.91      0.82 o 
   9   4  14       14.93       12.66      1.10 o 
  -3   5  14        0.40        0.46      1.16 o 
  -2   5  14       14.23        9.71      0.98 o 
  -1   5  14        0.31        0.35      1.04 o 
   0   5  14        4.46        3.63      0.77 o 
   1   5  14       22.89       24.48      1.39 o 
   2   5  14        0.73        1.27      0.74 o 
   3   5  14       45.75       53.39      2.43 o 
   4   5  14        6.64        9.34      1.10 o 
   5   5  14       76.02       74.73      2.04 o 
   6   5  14        2.88        2.27      0.77 o 
   7   5  14        3.62        4.16      0.86 o 
   8   5  14       16.43       16.75      1.01 o 
   9   5  14        0.50       -0.22      0.70 o 
  -2   6  14        1.52        1.27      1.16 o 
  -1   6  14       18.51       16.74      1.26 o 
   0   6  14        0.89       -0.06      1.04 o 
   1   6  14       23.06       24.54      1.35 o 
   2   6  14        0.28       -0.29      0.69 o 
   3   6  14        0.31       -0.06      0.74 o 
   4   6  14       11.26        8.66      1.39 o 
   5   6  14        5.70        5.07      0.86 o 
   6   6  14        0.02       -0.64      0.74 o 
   7   6  14       11.52       10.01      0.98 o 
   8   6  14        5.55        5.35      0.94 o 
   9   6  14        0.21        0.02      0.66 o 
  -2   7  14        4.08        4.39      1.16 o 
  -1   7  14       22.57       16.24      3.12 o 
   0   7  14      116.45      118.00      3.29 o 
   1   7  14        0.78       -0.56      0.62 o 
   2   7  14        0.91        0.63      0.78 o 
   3   7  14        2.13        1.61      0.66 o 
   4   7  14        2.89        1.47      0.76 o 
   5   7  14        1.03        0.10      0.64 o 
   6   7  14        0.35        1.13      0.66 o 
   7   7  14        6.89        6.17      0.79 o 
   8   7  14        0.92       -0.12      0.69 o 
   9   7  14       13.94       11.91      0.98 o 
  -1   8  14        2.33        1.62      0.82 o 
   0   8  14        3.99        2.38      0.86 o 
   1   8  14       18.77       18.70      1.47 o 
   2   8  14        2.93        2.82      0.66 o 
   3   8  14       19.44       17.39      1.04 o 
   4   8  14       19.97       22.88      1.61 o 
   5   8  14        4.31        1.51      0.70 o 
   6   8  14       11.85       12.29      0.88 o 
   7   8  14        2.12        1.60      0.70 o 
   8   8  14        2.92        3.80      0.81 o 
   9   8  14        3.24        0.96      0.74 o 
   0   9  14        0.24        0.97      0.81 o 
   1   9  14        0.14       -0.77      0.77 o 
   2   9  14        3.63        3.00      0.86 o 
   3   9  14        0.48        0.40      0.64 o 
   4   9  14        1.59        1.19      0.66 o 
   5   9  14        6.59        4.76      0.74 o 
   6   9  14        9.91        8.34      0.81 o 
   7   9  14        0.06       -0.68      0.68 o 
   8   9  14        0.78        0.67      0.74 o 
   1  10  14        3.76        3.12      1.44 o 
   2  10  14        0.30       -0.11      0.81 o 
   3  10  14       37.68       39.25      1.79 o 
   4  10  14        2.06        2.24      0.70 o 
   5  10  14       15.03       13.00      0.91 o 
   6  10  14       10.15       11.81      0.93 o 
   7  10  14       11.19        9.88      0.91 o 
   4  11  14        0.28       -0.45      0.83 o 
   5  11  14        4.99        4.32      0.80 o 
   0  -1  15        5.31        2.75      0.94 o 
   1  -1  15       25.37       30.33      1.67 o 
   2  -1  15       26.77       38.93      1.76 o 
   3  -1  15        4.45        5.10      1.04 o 
   4  -1  15        0.15        0.52      1.33 o 
   5  -1  15        0.15        0.23      1.16 o 
  -1   0  15        0.44       -0.17      0.82 o 
   0   0  15        0.75       -0.04      0.86 o 
   1   0  15       18.15       14.89      2.20 o 
   2   0  15       30.48       32.76      1.67 o 
   3   0  15        2.37        2.17      0.86 o 
   4   0  15       26.88       26.24      1.55 o 
   5   0  15       29.34       31.58      1.63 o 
   6   0  15        0.31        0.69      1.27 o 
  -1   1  15        0.09        1.85      0.90 o 
   0   1  15       11.51        8.50      0.98 o 
   1   1  15        9.58       10.74      1.10 o 
   2   1  15        4.39        1.79      0.90 o 
   3   1  15       34.96       33.46      1.67 o 
   4   1  15        0.19        0.87      0.82 o 
   5   1  15       13.13       13.23      1.50 o 
   6   1  15       72.41       66.06      2.00 o 
   7   1  15       37.84       39.64      2.54 o 
  -1   2  15        0.03        0.58      0.82 o 
   0   2  15       78.13       79.32      2.21 o 
   1   2  15        0.16       -0.81      0.92 o 
   2   2  15       66.89       66.57      2.12 o 
   3   2  15      179.15      172.31      3.35 o 
   4   2  15       22.02       22.37      1.51 o 
   5   2  15        4.98        5.52      0.90 o 
   6   2  15        0.02       -0.60      0.77 o 
   7   2  15       51.74       51.55      1.80 o 
  -1   3  15       27.61       34.43      1.67 o 
   0   3  15        0.52        1.33      0.82 o 
   1   3  15       19.40       16.49      1.14 o 
   2   3  15       25.92       27.26      1.85 o 
   3   3  15      173.73      183.56      3.51 o 
   4   3  15      266.17      286.74      4.74 o 
   5   3  15        0.06       -0.48      0.77 o 
   6   3  15       47.93       52.10      1.84 o 
   7   3  15       20.09       21.84      1.51 o 
   8   3  15        0.06       -0.35      1.16 o 
  -1   4  15        3.97        4.39      1.27 o 
   0   4  15        3.98        3.60      0.82 o 
   1   4  15        8.88        7.53      0.90 o 
   2   4  15       84.48       85.97      2.25 o 
   3   4  15      320.14      319.66      5.15 o 
   4   4  15       43.44       49.29      1.88 o 
   5   4  15       43.03       50.51      1.80 o 
   6   4  15        8.79        6.82      0.94 o 
   7   4  15        0.98       -0.17      0.82 o 
   8   4  15        0.48       -0.25      0.86 o 
  -1   5  15       28.57       29.24      2.20 o 
   0   5  15       21.12       18.38      1.96 o 
   1   5  15        8.85        9.61      0.98 o 
   2   5  15        1.88        1.39      0.82 o 
   3   5  15        2.18        2.20      0.90 o 
   4   5  15      387.38      395.20      6.05 o 
   5   5  15      126.42      130.50      2.78 o 
   6   5  15        1.73        1.91      0.86 o 
   7   5  15        9.39        8.98      1.27 o 
   8   5  15        2.73        3.59      0.94 o 
  -1   6  15        0.06       -0.69      0.77 o 
   0   6  15       27.66       26.11      1.64 o 
   1   6  15       51.75       50.85      1.56 o 
   2   6  15        0.09       -0.17      0.74 o 
   3   6  15       82.60       86.00      2.21 o 
   4   6  15      218.07      208.90      4.91 o 
   5   6  15        6.43        5.82      0.98 o 
   6   6  15       30.80       37.27      1.63 o 
   7   6  15       20.58       21.63      1.51 o 
   8   6  15       45.05       48.66      1.55 o 
   0   7  15       14.57       11.08      1.10 o 
   1   7  15       10.88        9.63      1.05 o 
   2   7  15       39.17       38.60      1.41 o 
   3   7  15       12.82       13.72      1.08 o 
   4   7  15       14.93       11.04      0.86 o 
   5   7  15       12.35       12.10      0.93 o 
   6   7  15        0.77        1.01      0.73 o 
   7   7  15        2.84        1.12      0.74 o 
   8   7  15       12.04       11.13      0.96 o 
   1   8  15       88.99       90.62      3.58 o 
   2   8  15        0.02        0.21      0.87 o 
   3   8  15        3.78        2.11      0.70 o 
   4   8  15        0.06       -0.29      0.91 o 
   5   8  15       16.90       18.32      1.18 o 
   6   8  15        0.03       -0.07      0.70 o 
   7   8  15        0.10       -0.09      0.73 o 
   2   9  15        7.97        4.16      0.94 o 
   3   9  15        7.76        5.45      0.97 o 
   4   9  15       22.68       24.66      1.27 o 
   5   9  15        1.58        0.26      0.73 o 
   6   9  15        3.96        1.75      0.74 o 
   2   1  16        6.95        5.54      1.06 o 
   3   1  16        3.88        3.26      0.98 o 
   1   2  16       10.56       11.23      1.14 o 
   2   2  16       52.44       54.52      2.04 o 
   3   2  16       16.85       13.13      1.14 o 
   4   2  16        1.80        1.50      0.90 o 
   5   2  16        8.02        6.08      0.98 o 
   1   3  16       17.28       14.60      1.18 o 
   2   3  16        0.99        0.40      0.90 o 
   3   3  16       39.88       39.36      1.87 o 
   4   3  16       85.47       95.69      3.00 o 
   5   3  16        0.54        2.08      0.90 o 
   6   3  16        0.08       -1.16      1.16 o 
   1   4  16        0.52       -0.17      0.82 o 
   2   4  16        0.48        0.58      0.92 o 
   3   4  16       21.56       18.65      1.26 o 
   4   4  16      125.40      124.50      2.82 o 
   5   4  16        2.53        4.18      0.94 o 
   6   4  16        5.25        5.05      0.94 o 
   1   5  16        2.88        3.35      0.90 o 
   2   5  16       12.36       12.96      1.14 o 
   3   5  16       14.11       12.42      1.14 o 
   4   5  16       15.54       11.55      1.14 o 
   5   5  16      133.34      134.66      4.16 o 
   6   5  16       27.00       28.44      1.63 o 
   2   6  16        6.88        6.06      0.94 o 
   3   6  16       46.21       53.81      1.96 o 
   4   6  16       41.13       43.40      1.80 o 
   5   6  16      113.63      120.22      2.78 o 
   6   6  16       38.43       38.46      2.08 o 
   3   7  16       17.69       22.46      1.29 o 
   4   7  16       17.19       13.78      1.06 o 
   5   7  16       39.71       41.81      1.54 o 
                                                 
